# Supplementary material for: Computational development of rubromycin-based lead compounds for HIV-1 reverse transcriptase inhibition
Source: PeerJ. 2014 Jul 10;2:e470. doi: 10.7717/peerj.470 (PMC4103094; doi:10.7717/peerj.470)
Supplement: Supplemental Information 1 [file peerj-02-470-s001.zip › rubromycin_derivatives.xyz]

46
rilpivirine
C         -1.23659       -1.68190        1.29085
N         -1.90923        3.11285        4.44382
C         -3.28158       -2.71347        0.29540
C         -3.70246       -1.44117       -0.11303
H         -4.56996       -1.35170       -0.60092
C         -2.94034       -0.28241        0.14259
C         -1.68719       -0.38934        0.87687
C          0.05941       -1.88938        2.05926
H          0.20673       -2.85783        2.26026
H          0.04412       -1.39436        2.92803
H          0.84497       -1.56222        1.53324
C         -2.04816       -2.83598        1.00633
H         -1.74408       -3.73814        1.31303
C         -3.50337        1.03495       -0.34540
H         -4.36944        0.89790       -0.82588
H         -2.87035        1.48459       -0.97431
H         -3.67186        1.65744        0.41977
N         -0.93528        0.77873        1.14555
H         -0.18429        1.02335        0.53115
C         -0.72557        3.34974        3.76866
H         -0.13109        4.08289        4.09555
C         -0.31734        2.61035        2.64559
H          0.54213        2.78708        2.16743
C         -1.20885        1.60942        2.25061
N         -2.37480        1.37602        2.91310
C         -2.70854        2.11129        3.97026
N         -3.90125        1.87131        4.65304
H         -3.94877        2.35112        5.52900
C         -7.37813       -0.49513        3.79176
C         -7.42588        0.49536        4.80274
H         -8.27276        0.63954        5.31488
C         -6.28989        1.27940        5.09479
H         -6.34599        1.97470        5.81199
C         -5.05870        1.10109        4.38766
C         -5.02741        0.08981        3.37109
H         -4.18272       -0.06058        2.85789
C         -6.17029       -0.70371        3.07489
H         -6.12414       -1.40632        2.36462
N         -9.50562       -1.90061        3.26352
C         -8.55006       -1.27726        3.49999
C         -3.68388       -5.03380       -0.52757
H         -2.71576       -5.12695       -0.76012
C         -4.11777       -3.89809        0.00883
H         -5.08976       -3.84034        0.23636
N         -5.28263       -6.99428       -0.99622
C         -4.56459       -6.11388       -0.77767
56
gamma-rubromycin
C          3.16918        1.23958       -0.83732
C          2.21033        1.22973        0.16296
C          2.09460        2.25118        1.05713
C          2.93577        3.35192        0.98965
C          3.93643        3.40231       -0.00610
C          4.06264        2.32909       -0.93360
C          5.13496        2.34149       -2.00885
C          5.96179        3.57877       -2.08097
C          5.81384        4.59951       -1.17939
C          4.86033        4.59589       -0.08037
H          6.42692        5.49014       -1.22737
O          5.31741        1.39979       -2.75671
O          4.85415        5.53054        0.69247
O          3.16065        0.16817       -1.67637
H          2.40583       -0.38718       -1.40580
O          2.73423        4.33949        1.90042
H          1.92295        4.14546        2.39749
O          6.94931        3.81145       -3.03317
C          7.24947        2.89177       -4.11067
H          6.35399        2.72910       -4.71578
H          8.03388        3.32652       -4.73563
H          7.60258        1.94335       -3.69855
O          1.29204        0.23259        0.38944
C          0.96631        1.95362        2.00904
H          1.32286        1.91218        3.04097
H          0.17771        2.70448        1.93010
C          0.45006        0.56806        1.53152
C          0.57579       -0.53824        2.59798
H          1.61890       -0.65897        2.90200
H         -0.00061       -0.25108        3.48097
O         -0.93362        0.68708        1.13446
C         -1.70161       -0.43444        0.85191
C          0.02818       -1.86235        2.03271
H          0.76589       -2.28709        1.34600
H         -0.09637       -2.57825        2.84952
C         -1.28392       -1.69891        1.28114
C         -2.91410       -0.29357        0.16724
C         -2.07046       -2.81594        1.00000
H         -1.73827       -3.79914        1.32550
C         -3.27103       -2.68193        0.30380
C         -3.69963       -1.41904       -0.10983
O         -3.32992        0.94747       -0.22538
H         -4.19939        0.82622       -0.69699
C         -4.04797       -3.86462        0.02769
H         -3.72399       -4.85378        0.33842
C         -5.24028       -3.69391       -0.65265
C         -4.99267       -1.30481       -0.84762
O         -5.43031       -0.23697       -1.23624
C         -6.06345       -4.88536       -0.95689
O         -5.77374       -6.02735       -0.64270
O         -7.19803       -4.59137       -1.63550
C         -8.05133       -5.71284       -1.98038
H         -8.37613       -6.22161       -1.06765
H         -8.92490       -5.34070       -2.52144
H         -7.49906       -6.41277       -2.61512
O         -5.67256       -2.44467       -1.06128
57
1
C          3.17846        1.24886       -0.84142
C          2.20085        1.24990        0.14070
C          2.09438        2.26217        1.04785
C          2.96922        3.33521        1.01868
C          3.99223        3.37303        0.04631
C          4.10538        2.31222       -0.89769
C          5.20172        2.30918       -1.94550
C          6.00242        3.56250       -2.03885
C          5.87139        4.57059       -1.12023
C          4.94834        4.54185        0.00602
H          6.47808        5.46541       -1.16834
O          5.42935        1.34460       -2.65259
O          4.98891        5.43662        0.82284
O          3.15329        0.19949       -1.70691
H          2.38133       -0.34438       -1.45465
O          2.77562        4.31432        1.94207
H          1.95862        4.12685        2.42667
O          6.95329        3.81684       -3.01887
C          7.16544        2.95191       -4.16248
H          6.22395        2.81697       -4.70192
H          7.90137        3.41614       -4.82343
H          7.54600        1.98247       -3.82489
O          1.24386        0.28079        0.32738
C          0.93308        1.98478        1.96684
H          0.15626        2.74222        1.84944
H          1.25353        1.95327        3.01012
C          0.41794        0.60031        1.48688
C          0.58153       -0.50822        2.54527
H          1.63043       -0.61585        2.82692
H          0.01911       -0.23459        3.44025
O         -0.97662        0.70335        1.12160
C         -1.73451       -0.42839        0.85195
C          0.04184       -1.83829        1.98429
H          0.76837       -2.24480        1.27606
H         -0.05093       -2.56089        2.79815
C         -1.28956       -1.68934        1.26445
C         -2.96167       -0.30059        0.19047
C         -2.06518       -2.81521        0.99371
H         -1.71260       -3.79619        1.30407
C         -3.28211       -2.69562        0.32335
C         -3.73556       -1.43664       -0.07731
O         -3.39985        0.93158       -0.19550
H         -4.26945        0.80250       -0.66125
C         -4.04411       -3.88954        0.05050
H         -3.70047       -4.87611        0.35204
C         -5.24679       -3.73249       -0.61478
C         -5.04084       -1.33881       -0.79369
O         -5.50289       -0.28444       -1.18802
C         -6.06279       -4.92999       -0.91800
O         -5.78792       -6.07735       -0.62753
O         -5.70780       -2.48643       -1.00405
N         -7.19674       -4.64536       -1.58314
H         -7.35328       -3.67518       -1.80882
C         -8.19375       -5.65474       -1.97106
H         -9.03844       -5.17640       -2.47636
H         -7.73562       -6.38662       -2.64468
H         -8.55662       -6.17649       -1.07862
57
2
C          3.17732        1.24163       -0.83572
C          2.21931        1.23177        0.16488
C          2.10863        2.25202        1.06101
C          2.95491        3.34821        0.99786
C          3.95670        3.39642        0.00453
C          4.07863        2.32448       -0.92646
C          5.15108        2.33576       -2.00274
C          5.97893        3.57189       -2.07475
C          5.84065        4.58732       -1.16462
C          4.88994        4.58284       -0.06252
H          6.45993        5.47461       -1.20692
O          5.33478        1.39440       -2.75165
O          4.89133        5.51398        0.71474
O          3.16444        0.17173       -1.67697
H          2.40964       -0.38337       -1.40177
O          2.75849        4.32860        1.91542
H          1.95799        4.12788        2.42080
O          6.96411        3.80841       -3.02831
C          7.23542        2.90684       -4.12941
H          6.32679        2.76302       -4.71999
H          8.01213        3.34679       -4.75943
H          7.58802        1.94664       -3.74114
O          1.29327        0.23954        0.38731
C          0.98016        1.95738        2.01326
H          1.33905        1.90775        3.04279
H          0.19758        2.71434        1.93865
C          0.45223        0.57868        1.52983
C          0.56887       -0.53092        2.59632
H          1.60977       -0.66031        2.90349
H         -0.00778       -0.24176        3.47833
O         -0.93189        0.70919        1.13655
C         -1.70731       -0.40398        0.85006
C          0.01281       -1.84915        2.02728
H          0.74797       -2.27677        1.33997
H         -0.11571       -2.56602        2.84284
C         -1.29851       -1.67544        1.27592
C         -2.91802       -0.25220        0.16575
C         -2.09100       -2.78773        0.98970
H         -1.76369       -3.77349        1.31429
C         -3.28912       -2.64499        0.29290
C         -3.70287       -1.37653       -0.11186
O         -3.33487        0.99027       -0.22046
H         -4.19701        0.88514       -0.69632
C         -4.07620       -3.82847        0.00746
H         -3.73197       -4.80867        0.33176
C         -5.28209       -3.72956       -0.67908
C         -4.98560       -1.29208       -0.84472
O         -5.45993       -0.25179       -1.25227
C         -6.08228       -4.94322       -0.96055
O         -5.77583       -6.07430       -0.63300
O         -7.21702       -4.66424       -1.64463
C         -8.05935       -5.80069       -1.97564
H         -8.37997       -6.30220       -1.05663
H         -8.93835       -5.44865       -2.52203
H         -7.49974       -6.50424       -2.59935
N         -5.67496       -2.45792       -1.07375
H         -6.52735       -2.28788       -1.57753
58
3
C          3.27330        1.21453       -0.75960
C          2.35266        1.20543        0.27564
C          2.32528        2.18591        1.22166
C          3.22762        3.23757        1.17900
C          4.19652        3.28358        0.15264
C          4.22502        2.25648       -0.83472
C          5.25794        2.26486       -1.94734
C          6.14687        3.45988       -1.99171
C          6.09461        4.43655       -1.03201
C          5.18956        4.42069        0.10849
H          6.75313        5.29535       -1.06072
O          5.36382        1.35268       -2.74512
O          5.27953        5.30106        0.93714
O          3.16998        0.19502       -1.65521
H          2.40896       -0.34747       -1.36754
O          3.11662        4.18211        2.14711
H          2.38414        3.93392        2.73582
O          7.10108        3.69361       -2.97651
C          7.27717        2.84118       -4.13479
H          6.33783        2.77908       -4.69044
H          8.05026        3.27192       -4.77541
H          7.59021        1.84370       -3.81306
O          1.37195        0.26499        0.47534
C          1.20511        1.91418        2.18830
H          1.59590        1.76495        3.19838
H          0.49959        2.74844        2.20409
C          0.55016        0.61290        1.63196
C          0.59293       -0.55312        2.64165
H          1.61932       -0.72641        2.97571
H         -0.00287       -0.29478        3.52014
C         -1.72250       -0.39810        0.84385
C          0.02970       -1.83837        2.00125
H          0.76456       -2.22650        1.29238
H         -0.08289       -2.59699        2.77971
C         -1.28974       -1.66204        1.26446
C         -2.94129       -0.27934        0.16650
C         -2.06674       -2.78607        0.98219
H         -1.71799       -3.76805        1.29721
C         -3.27128       -2.66877        0.29330
C         -3.71393       -1.41058       -0.11311
O         -3.37779        0.95530       -0.20828
H         -4.24577        0.81597       -0.68356
C         -4.03851       -3.85815        0.01659
H         -3.70114       -4.84569        0.32100
C         -5.23501       -3.69649       -0.65931
C         -5.01039       -1.30603       -0.84631
O         -5.45810       -0.24038       -1.22694
C         -6.06020       -4.89020       -0.95210
O         -5.77435       -6.02807       -0.62212
O         -7.19639       -4.60057       -1.63117
C         -8.04390       -5.72627       -1.97557
H         -8.37289       -6.23236       -1.06363
H         -8.91511       -5.36046       -2.52406
H         -7.48541       -6.42795       -2.60321
O         -5.67992       -2.44964       -1.06384
C         -0.89703        0.85257        1.14687
H         -1.43692        1.42246        1.90715
H         -0.85758        1.48401        0.25643
57
4
C          2.98309        2.00061       -0.52936
C          2.06629        1.70904        0.46767
C          1.75487        2.60830        1.44247
C          2.36157        3.85461        1.47747
C          3.31242        4.19409        0.49068
C          3.62814        3.25745       -0.53582
C          4.63380        3.58886       -1.62468
C          5.27505        4.93002       -1.52325
C          4.95737        5.81070       -0.52055
C          3.98680        5.54464        0.53082
H          5.42829        6.78336       -0.45112
O          4.90240        2.81266       -2.52160
O          3.78479        6.39794        1.37039
O          3.18201        1.01865       -1.44802
H          2.56819        0.29605       -1.21058
O          1.98759        4.69060        2.48017
H          1.31859        4.25050        3.02200
O          6.23788        5.41203       -2.40504
C          6.71423        4.66398       -3.55081
H          5.87861        4.44990       -4.22416
H          7.45894        5.26422       -4.08007
H          7.17631        3.73010       -3.21570
O          1.37423        0.53066        0.60487
C          0.72845        1.99906        2.36163
H          1.15009        1.84949        3.35713
H         -0.16353        2.62536        2.44338
C          0.40595        0.63888        1.68297
C          0.53248       -0.56822        2.63545
H          1.56253       -0.66858        2.98395
H         -0.10228       -0.40086        3.50860
C         -1.67755       -0.43156        0.80918
C          0.08324       -1.85971        1.92658
H          0.83351       -2.13952        1.18345
H          0.03195       -2.67257        2.65551
C         -1.25409       -1.69868        1.22347
C         -2.90439       -0.29186        0.14466
C         -2.04780       -2.81341        0.96284
H         -1.70705       -3.79855        1.27476
C         -3.26482       -2.67855        0.29499
C         -3.69763       -1.41597       -0.11503
O         -3.32075        0.95236       -0.24867
H         -4.20023        0.82426       -0.70476
C         -4.04706       -3.86101        0.03198
H         -3.71772       -4.85031        0.33769
C         -5.24162       -3.69188       -0.64449
C         -5.00262       -1.29975       -0.83135
O         -5.44747       -0.22979       -1.20539
C         -6.06792       -4.88396       -0.94218
O         -5.78114       -6.02380       -0.62220
O         -7.19969       -4.59047       -1.62611
C         -8.04903       -5.71425       -1.97465
H         -8.37783       -6.22570       -1.06444
H         -8.92230       -5.34416       -2.51855
H         -7.49391       -6.41190       -2.60878
O         -5.68031       -2.44136       -1.04643
N         -0.90002        0.67997        1.03352
H         -1.18241        1.56575        0.63112
58
5
C          3.02609        1.81890       -1.01673
C          2.13293        1.56046        0.01406
C          1.92801        2.47147        1.01644
C          2.61018        3.67952        1.03438
C          3.53291        3.97607        0.01061
C          3.74086        3.03660       -1.03915
C          4.70765        3.33247       -2.17361
C          5.47958        4.60107       -2.05210
C          5.26300        5.48256       -1.02600
C          4.29168        5.28348        0.03871
H          5.81549        6.41039       -0.95058
O          4.83759        2.59236       -3.12999
O          4.15634        6.15191        0.87277
O          3.16140        0.84966       -1.96192
H          2.48231        0.17613       -1.81417
O          2.34664        4.52283        2.06898
H          1.58800        4.18988        2.56794
O          6.45687        5.01713       -2.95134
C          6.86751        4.23519       -4.10030
H          6.01783        4.09973       -4.77535
H          7.66162        4.77110       -4.62460
H          7.24274        3.26373       -3.76852
C          0.92864        1.96109        2.03007
H          1.40258        1.87104        3.00991
H          0.08100        2.64736        2.11356
C          0.45786        0.57751        1.50711
C          0.58593       -0.53235        2.57678
H          1.62705       -0.66013        2.88064
H          0.01780       -0.23553        3.46248
O         -0.93975        0.69115        1.13831
C         -1.71401       -0.42862        0.86743
C          0.01755       -1.86089        2.04143
H          0.74647       -2.32487        1.37356
H         -0.12351       -2.54907        2.87897
C         -1.29202       -1.69545        1.28694
C         -2.92832       -0.28792        0.18470
C         -2.07109       -2.81343        1.00018
H         -1.73524       -3.79643        1.31945
C         -3.27238       -2.67949        0.30594
C         -3.70749       -1.41626       -0.10141
O         -3.34635        0.95360       -0.20369
H         -4.21411        0.83103       -0.67618
C         -4.04545       -3.86494        0.02400
H         -3.72088       -4.85440        0.34001
C         -5.23354       -3.69599       -0.66160
C         -4.99673       -1.30546       -0.84530
O         -5.43666       -0.23841       -1.23171
C         -6.06080       -4.88763       -0.95778
O         -5.78695       -6.02410       -0.61922
O         -7.18695       -4.59430       -1.65239
C         -8.04472       -5.71533       -1.99028
H         -8.38084       -6.21025       -1.07325
H         -8.91059       -5.34637       -2.54524
H         -7.49043       -6.42745       -2.60881
O         -5.66629       -2.44919       -1.07573
C          1.30562        0.31284        0.22858
H          0.66093        0.12392       -0.63342
H          1.96923       -0.54269        0.36497
57
6
C          3.16046        1.28735       -0.89253
C          2.20284        1.24430        0.11545
C          2.12220        2.22661        1.06328
C          3.01391        3.28941        1.06895
C          4.02143        3.35714        0.08492
C          4.09199        2.35164       -0.92039
C          5.13793        2.42097       -2.02327
C          6.13247        3.52281       -1.90114
C          6.04660        4.46837       -0.91330
C          5.01001        4.49964        0.10608
H          6.76265        5.27652       -0.83899
O          5.15919        1.63740       -2.95564
O          5.00355        5.41411        0.90436
O          3.14328        0.28216       -1.81025
H          2.25306       -0.09929       -1.83606
O          2.85500        4.21723        2.04818
H          2.02866        4.03308        2.51708
O          7.21118        3.70832       -2.75906
C          7.50195        2.83544       -3.87790
H          6.67015        2.85860       -4.58856
H          8.40963        3.18826       -4.37444
H          7.65973        1.81466       -3.51764
C          0.98216        1.93959        2.01295
H          1.33390        1.89266        3.04639
H          0.20683        2.70563        1.92959
C          0.44540        0.56713        1.53242
C          0.58749       -0.54744        2.59133
H          1.63439       -0.67747        2.87501
H          0.03225       -0.25417        3.48645
O         -0.93850        0.68354        1.14012
C         -1.70835       -0.43657        0.86167
C          0.01212       -1.87122        2.05132
H          0.74307       -2.33031        1.38003
H         -0.12875       -2.56492        2.88555
C         -1.29549       -1.70287        1.29500
C         -2.91704       -0.29490        0.16790
C         -2.08269       -2.81782        1.01572
H         -1.75674       -3.80119        1.34802
C         -3.27965       -2.68334        0.31291
C         -3.70369       -1.42083       -0.10782
O         -3.32336        0.94326       -0.23944
H         -4.19537        0.82420       -0.70527
C         -4.06035       -3.86443        0.04174
H         -3.74624       -4.85341        0.37038
C         -5.24409       -3.69455       -0.65368
C         -4.99440       -1.30581       -0.84892
O         -5.43119       -0.23860       -1.23562
C         -6.07291       -4.88357       -0.94912
O         -5.79787       -6.02111       -0.61047
O         -7.19271       -4.59402       -1.65283
C         -8.04575       -5.71698       -1.99668
H         -8.38521       -6.21390       -1.08402
H         -8.90914       -5.34895       -2.55520
H         -7.48675       -6.42644       -2.61540
O         -5.66831       -2.44730       -1.07523
N          1.25003        0.29169        0.33692
H          1.05464       -0.53205       -0.22689
55
7
C          3.14861        1.28480       -0.83777
C          2.20142        1.24803        0.16764
C          2.08701        2.26553        1.07010
C          2.92337        3.37345        1.01273
C          3.91150        3.44088        0.00998
C          4.01518        2.38528       -0.92916
C          5.03144        2.38782       -2.04183
C          5.91100        3.58687       -2.10077
C          5.80234        4.60168       -1.18146
C          4.84994        4.61948       -0.07565
H          6.44575        5.47035       -1.22021
O          5.09319        1.44821       -2.81675
O          4.86444        5.54783        0.70447
O          2.73378        4.34338        1.93933
H          1.93212        4.13074        2.44561
O          6.89695        3.78553       -3.05953
C          7.20278        2.81328       -4.08978
H          6.32102        2.64987       -4.71649
H          8.01792        3.19898       -4.70717
H          7.51388        1.87240       -3.62658
O          1.30324        0.24123        0.39510
C          0.97095        1.94833        2.02974
H          1.33730        1.89519        3.05653
H          0.17546        2.69576        1.96971
C          0.45752        0.56661        1.53781
C          0.58132       -0.54770        2.59647
H          1.62316       -0.66946        2.90351
H         -0.00002       -0.27037        3.47869
O         -0.92609        0.68766        1.13852
C         -1.69155       -0.43349        0.84554
C          0.04070       -1.86896        2.01669
H          0.78084       -2.27918        1.32348
H         -0.07859       -2.59512        2.82235
C         -1.27095       -1.70166        1.26622
C         -2.89835       -0.29183        0.14948
C         -2.05383       -2.81702        0.97799
H         -1.72115       -3.80091        1.29961
C         -3.25432       -2.68150        0.28483
C         -3.67773       -1.41986       -0.13808
O         -3.31423        0.94801       -0.24318
H         -4.17087        0.82268       -0.73405
C         -4.04095       -3.86203        0.02371
H         -3.72295       -4.85078        0.34674
C         -5.22830       -3.69273       -0.66528
C         -4.96375       -1.30726       -0.88903
O         -5.39283       -0.24345       -1.29556
C         -6.06709       -4.87943       -0.94197
O         -5.80971       -6.01303       -0.57622
O         -7.18335       -4.58783       -1.65198
C         -8.05321       -5.70551       -1.97068
H         -8.40212       -6.17510       -1.04539
H         -8.91023       -5.33876       -2.53932
H         -7.50382       -6.43893       -2.56972
O         -5.64651       -2.44628       -1.09849
H          3.20572        0.45545       -1.54057
57
8
C          2.05949        1.13341       -1.90226
C          1.61561        1.06877       -0.63839
C          1.64563        2.20238        0.19376
C          2.10147        3.35758       -0.25781
C          2.56956        3.43791       -1.61744
C          2.54659        2.30812       -2.43427
C          3.01536        2.37080       -3.82966
C          3.46166        3.72867       -4.25632
C          3.46693        4.81285       -3.40942
C          3.02975        4.74094       -2.02671
H          3.80087        5.79130       -3.72721
O          3.01908        1.39060       -4.55768
O          3.01092        5.66336       -1.23045
O          2.14648        4.47148        0.46559
H          2.53738        5.17867       -0.16146
O          3.90473        3.99856       -5.54078
C          3.93969        2.95363       -6.53968
H          4.30873        3.36922       -7.48019
H          2.93130        2.55608       -6.68312
H          4.60534        2.15380       -6.20295
O          1.09313       -0.01425       -0.00186
C          1.09001        1.87462        1.53489
H          1.87566        1.81614        2.28993
H          0.32575        2.58512        1.85368
C          0.48201        0.47626        1.23530
C          0.67298       -0.54765        2.36861
H          1.73511       -0.67962        2.58626
H          0.18700       -0.17142        3.27120
O         -0.93421        0.64701        1.02082
C         -1.70701       -0.47596        0.81620
C          0.04044       -1.89353        1.96554
H          0.72468       -2.41327        1.29066
H         -0.08176       -2.52154        2.85153
C         -1.29209       -1.72942        1.25520
C         -2.91408       -0.33134        0.15354
C         -2.09340       -2.83613        1.00172
H         -1.77009       -3.82256        1.32524
C         -3.29790       -2.69160        0.32410
C         -3.71359       -1.43640       -0.09320
O         -3.27276        0.91225       -0.25925
H         -2.53775        1.51367       -0.03813
C         -4.09110       -3.85638        0.05148
H         -3.78943       -4.85523        0.35716
C         -5.26638       -3.65990       -0.63923
C         -5.00131       -1.27855       -0.81185
O         -5.43111       -0.20454       -1.17594
C         -6.07688       -4.85101       -0.95858
O         -5.77478       -5.98915       -0.65420
O         -7.20674       -4.58056       -1.64366
C         -8.01471       -5.72609       -1.98857
H         -8.32013       -6.24238       -1.07420
H         -7.42830       -6.40690       -2.61273
H         -8.89902       -5.39035       -2.53759
O         -5.69145       -2.40745       -1.03686
N          2.02138        0.04396       -2.67402
H          1.65312       -0.80923       -2.27756
H          2.37620        0.16051       -3.63209
58
9
C          3.19718        1.19236       -0.84481
C          2.22968        1.19477        0.15710
C          2.11040        2.22322        1.04519
C          2.94473        3.32362        0.97825
C          3.95212        3.37099       -0.00567
C          4.09317        2.29396       -0.92684
C          5.19928        2.32382       -1.97731
C          5.96927        3.59338       -2.08046
C          5.79491        4.61318       -1.18574
C          4.86195        4.57647       -0.07194
H          6.37454        5.52729       -1.24531
O          5.45124        1.36173       -2.68066
O          4.86188        5.49694        0.71732
O          2.72479        4.31074        1.88169
H          1.91801        4.09990        2.37703
O          6.93039        3.85588       -3.05030
C          7.25513        2.93679       -4.12154
H          6.35715        2.71896       -4.70599
H          8.00514        3.40089       -4.76810
H          7.66449        2.01336       -3.70223
O          1.29813        0.21371        0.39733
C          0.97526        1.94427        1.99502
H          1.32737        1.91011        3.02887
H          0.19294        2.70146        1.90496
C          0.45032        0.56360        1.52937
C          0.56663       -0.53411        2.60579
H          1.60608       -0.65710        2.91522
H         -0.01475       -0.23865        3.48314
O         -0.93111        0.68842        1.12556
C         -1.70503       -0.43093        0.85147
C          0.01582       -1.85975        2.04542
H          0.75283       -2.28913        1.36239
H         -0.11131       -2.57184        2.86462
C         -1.29347       -1.69630        1.28990
C         -2.91477       -0.28935        0.16172
C         -2.08454       -2.80988        1.01838
H         -1.75779       -3.79269        1.35182
C         -3.28369       -2.67669        0.31973
C         -3.70566       -1.41523       -0.10862
O         -3.32411        0.94871       -0.24294
H         -4.19178        0.82897       -0.71434
C         -4.06460       -3.85814        0.05225
H         -3.74249       -4.84679        0.36876
C         -5.24781       -3.68928       -0.64319
C         -4.99626       -1.30265       -0.85089
O         -5.43476       -0.23665       -1.24597
C         -6.07420       -4.87986       -0.94130
O         -5.80003       -6.01775       -0.60050
O         -7.19287       -4.58947       -1.64717
C         -8.04561       -5.71170       -1.99058
H         -8.39046       -6.20526       -1.07687
H         -8.90704       -5.34384       -2.55441
H         -7.48588       -6.42419       -2.60404
O         -5.67330       -2.44290       -1.06824
C          3.20686        0.00031       -1.80373
H          4.12274       -0.58073       -1.68567
H          2.36828       -0.67559       -1.63126
H          3.13282        0.33874       -2.84023
55
10
C          3.19022        1.20284       -0.84560
C          2.23259        1.19273        0.15909
C          2.11865        2.21757        1.05267
C          2.96947        3.31020        0.99106
C          3.95513        3.35131       -0.00884
C          4.08424        2.29155       -0.94099
C          5.15672        2.33304       -2.01036
C          5.96054        3.59262       -2.06630
C          5.80599        4.59878       -1.14399
C          4.84828        4.55529       -0.05058
H          6.40366        5.50148       -1.17796
O          5.35331        1.39976       -2.76482
O          4.77281        5.44720        0.76829
O          3.17930        0.14015       -1.69197
H          2.41767       -0.41353       -1.41745
O          6.93018        3.85946       -3.02512
C          7.21372        2.97086       -4.13437
H          6.30401        2.81109       -4.71962
H          7.97600        3.43085       -4.76751
H          7.58860        2.01688       -3.75369
O          1.30231        0.20510        0.38438
C          0.98374        1.94526        1.99469
H          1.33108        1.91661        3.02942
H          0.21058        2.70954        1.89712
C          0.45672        0.56161        1.52226
C          0.56832       -0.53292        2.60249
H          1.60786       -0.65849        2.91270
H         -0.00932       -0.23053        3.47929
O         -0.92497        0.68658        1.11822
C         -1.70042       -0.43244        0.84517
C          0.01186       -1.86122        2.05448
H          0.74839       -2.30100        1.37771
H         -0.12251       -2.56314        2.88030
C         -1.29508       -1.69498        1.29419
C         -2.90611       -0.29245        0.14655
C         -2.08915       -2.80848        1.02637
H         -1.76593       -3.79022        1.36748
C         -3.28216       -2.67663        0.31841
C         -3.69681       -1.41726       -0.12120
O         -3.30834        0.94472       -0.27119
H         -4.17238        0.82222       -0.74915
C         -4.06525       -3.85802        0.05380
H         -3.74805       -4.84606        0.37892
C         -5.24520       -3.69137       -0.64783
C         -4.98209       -1.30620       -0.87566
O         -5.41047       -0.24108       -1.28144
C         -6.07480       -4.88269       -0.93887
O         -5.80449       -6.01788       -0.59270
O         -7.19521       -4.59178       -1.64452
C         -8.05285       -5.71430       -1.98114
H         -8.39307       -6.20604       -1.06416
H         -8.91606       -5.34569       -2.54011
H         -7.49671       -6.42962       -2.59640
O         -5.66531       -2.44514       -1.08141
H          2.86270        4.12622        1.70419
57
11
C          3.21058        1.22234       -0.81331
C          2.23702        1.21791        0.17277
C          2.11230        2.24219        1.06474
C          2.96003        3.33332        1.00804
C          3.97261        3.37967        0.03091
C          4.11163        2.30810       -0.89561
C          5.20276        2.31797       -1.95268
C          5.98248        3.58614       -2.05424
C          5.82586        4.60440       -1.15208
C          4.89340        4.57394       -0.03728
H          6.41092        5.51193       -1.21157
O          5.43882        1.35591       -2.65924
O          4.88196        5.49092        0.76200
O          3.20941        0.15622       -1.66058
H          2.44842       -0.40051       -1.40462
O          6.93369        3.84607       -3.03433
C          7.19651        2.94662       -4.13980
H          6.27110        2.76658       -4.69453
H          7.93173        3.40758       -4.80298
H          7.59581        2.00251       -3.75958
O          1.30368        0.22976        0.37920
C          0.95839        1.95989        1.98872
H          1.28609        1.93077        3.02970
H          0.17955        2.71674        1.87721
C          0.44658        0.57316        1.51055
C          0.56163       -0.52588        2.58508
H          1.59965       -0.64388        2.90188
H         -0.02511       -0.23326        3.45957
O         -0.93441        0.68894        1.09614
C         -1.70020       -0.43375        0.81973
C          0.01981       -1.85448        2.02323
H          0.76365       -2.28070        1.34532
H         -0.10923       -2.56450        2.84282
C         -1.28580       -1.69619        1.26030
C         -2.91050       -0.29610        0.12901
C         -2.07212       -2.81395        0.98375
H         -1.74211       -3.79520        1.31869
C         -3.27061       -2.68480        0.28287
C         -3.69692       -1.42306       -0.14134
O         -3.32547        0.94173       -0.27204
H         -4.19145        0.81905       -0.74744
C         -4.04758       -3.86987        0.01460
H         -3.72275       -4.85727        0.33190
C         -5.24074       -3.70331       -0.66555
C         -4.99161       -1.31470       -0.87797
O         -5.42612       -0.25299       -1.28345
C         -6.06844       -4.89518       -0.95563
O         -5.77636       -6.03668       -0.64480
O         -7.21582       -4.60000       -1.61407
C         -8.08570       -5.72001       -1.92106
H         -8.39295       -6.21354       -0.99495
H         -8.97041       -5.34854       -2.44660
H         -7.55499       -6.43308       -2.56024
O         -5.67099       -2.45659       -1.08485
N          2.76790        4.32821        1.90522
H          3.41506        5.12375        1.86432
H          2.01512        4.29507        2.57214
58
12
C          3.15534        1.26098       -0.82978
C          2.21283        1.23950        0.17976
C          2.09907        2.25986        1.07697
C          2.92621        3.37955        1.01594
C          3.91594        3.43272       -0.00692
C          4.03681        2.35761       -0.93730
C          5.08780        2.36924       -2.03652
C          5.94301        3.58715       -2.09839
C          5.80742        4.61055       -1.20202
C          4.84534        4.62467       -0.11292
H          6.43775        5.48937       -1.24642
O          5.23334        1.44491       -2.81390
O          4.84733        5.56905        0.64737
O          3.13907        0.19222       -1.66914
H          2.38409       -0.36150       -1.37909
O          6.94109        3.80343       -3.04141
C          7.25622        2.86304       -4.09759
H          6.37425        2.70351       -4.72458
H          8.06433        3.27527       -4.70831
H          7.58287        1.91455       -3.66074
O          1.30351        0.23177        0.40125
C          0.97302        1.93681        2.02517
H          1.33029        1.89035        3.05584
H          0.18109        2.68553        1.95366
C          0.45844        0.55748        1.54210
C          0.58236       -0.55326        2.60407
H          1.62319       -0.67516        2.91164
H          0.00277       -0.27020        3.48638
O         -0.92572        0.67915        1.14048
C         -1.69374       -0.43985        0.85309
C          0.03591       -1.87477        2.03167
H          0.77388       -2.29374        1.34476
H         -0.08923       -2.59330        2.84497
C         -1.27633       -1.70783        1.27791
C         -2.90725       -0.29439        0.16782
C         -2.06292       -2.82222        0.99051
H         -1.73177       -3.80689        1.31303
C         -3.26438       -2.68307        0.29587
C         -3.69408       -1.41944       -0.11364
O         -3.31730        0.94667       -0.22374
H         -4.18459        0.83149       -0.69657
C         -4.04052       -3.86497        0.01583
H         -3.71448       -4.85534        0.32428
C         -5.23056       -3.69487       -0.66765
C         -4.98934       -1.30228       -0.85315
O         -5.43249       -0.23653       -1.24100
C         -6.06172       -4.88563       -0.96306
O         -5.78158       -6.02775       -0.64103
O         -7.19637       -4.58703       -1.64286
C         -8.05717       -5.70406       -1.97890
H         -8.38683       -6.20270       -1.06100
H         -8.92735       -5.33011       -2.52429
H         -7.50949       -6.41473       -2.60579
O         -5.66497       -2.44462       -1.07362
C          2.71023        4.48703        2.04974
H          3.59791        4.60581        2.67502
H          1.87018        4.28914        2.71507
H          2.50354        5.43798        1.55434
58
13
C          3.12503        1.23285       -0.85149
C          2.19134        1.22116        0.17084
C          2.08641        2.24700        1.06140
C          2.92436        3.34880        0.97837
C          3.90467        3.40114       -0.03655
C          4.00456        2.32996       -0.97375
C          5.02750        2.35285       -2.09205
C          5.86660        3.56625       -2.14502
C          5.77894        4.59102       -1.23441
C          4.83402        4.59271       -0.12229
H          6.40955        5.47099       -1.27678
O          5.17642        1.45088       -2.89539
O          4.84239        5.52928        0.64953
O          3.11221        0.15853       -1.68373
H          2.36708       -0.40258       -1.39915
O          2.73999        4.33684        1.89221
H          1.94415        4.14064        2.40825
C          8.16035        2.92100       -2.85317
H          8.90687        2.98311       -3.64885
H          7.96274        1.86383       -2.65820
H          8.58284        3.36813       -1.95218
O          1.28333        0.21953        0.41800
C          0.97790        1.94586        2.03639
H          1.35624        1.90067        3.05905
H          0.18814        2.69962        1.97651
C          0.45239        0.56389        1.56289
C          0.57436       -0.54140        2.63196
H          1.61446       -0.66411        2.93783
H         -0.00539       -0.25466        3.51181
O         -0.93274        0.68675        1.17086
C         -1.69660       -0.43343        0.87882
C          0.02511       -1.86588        2.06556
H          0.76569       -2.29255        1.38319
H         -0.10515       -2.58167        2.88047
C         -1.28235       -1.70109        1.30303
C         -2.90300       -0.28974        0.18256
C         -2.06445       -2.81623        1.01116
H         -1.73358       -3.80120        1.33104
C         -3.26142       -2.67863        0.30825
C         -3.68634       -1.41446       -0.10392
O         -3.31296        0.95192       -0.21512
H         -4.17801        0.83342       -0.69233
C         -4.03940       -3.85902        0.02471
H         -3.72239       -4.84921        0.34572
C         -5.21647       -3.68818       -0.67721
C         -4.97542       -1.29661       -0.85265
O         -5.41279       -0.22736       -1.23472
C         -6.04300       -4.87795       -0.98454
O         -5.76451       -6.01755       -0.66009
O         -7.16946       -4.58068       -1.67596
C         -8.03602       -5.69661       -2.00547
H         -8.37571       -6.18171       -1.08478
H         -8.89943       -5.32560       -2.56107
H         -7.48940       -6.41938       -2.61990
O         -5.64409       -2.43733       -1.09008
C          6.87084        3.65044       -3.27472
H          6.47686        3.20504       -4.19347
H          7.10517        4.69190       -3.50951
57
14
C          3.13457        1.24430       -0.85079
C          2.17835        1.24307        0.15127
C          2.07801        2.26245        1.05321
C          2.94042        3.34873        0.99659
C          3.93605        3.38928       -0.00042
C          4.04001        2.32225       -0.94043
C          5.09515        2.34789       -2.03414
C          6.00066        3.55652       -2.06633
C          5.86891        4.52722       -1.16139
C          4.88155        4.56427       -0.07877
H          6.54252        5.37968       -1.21189
O          5.23503        1.45491       -2.85106
O          4.89508        5.52321        0.66231
O          3.12002        0.17726       -1.69451
H          2.35685       -0.37023       -1.42838
O          2.76629        4.33055        1.92010
H          1.95008        4.15609        2.41084
C          7.34592        2.87704       -4.11721
H          6.48339        2.73938       -4.77940
H          8.16143        3.32259       -4.69370
H          7.66462        1.89436       -3.75469
O          1.24402        0.25846        0.37343
C          0.95025        1.97364        2.00576
H          1.30651        1.93453        3.03653
H          0.16476        2.72897        1.92517
C          0.42543        0.58972        1.53407
C          0.57692       -0.51992        2.59380
H          1.62519       -0.63433        2.87767
H          0.01396       -0.24206        3.48668
O         -0.96745        0.70213        1.16894
C         -1.72659       -0.42410        0.88046
C          0.02851       -1.84646        2.03076
H          0.76175       -2.26495        1.33511
H         -0.08329       -2.56343        2.84603
C         -1.29262       -1.68803        1.29219
C         -2.94333       -0.28571        0.20276
C         -2.06847       -2.80936        1.00678
H         -1.72584       -3.79351        1.31860
C         -3.27467       -2.68002        0.31924
C         -3.71774       -1.41842       -0.08111
O         -3.37212        0.95247       -0.17684
H         -4.24215        0.82810       -0.64521
C         -4.04174       -3.86802        0.03366
H         -3.70243       -4.85840        0.33001
C         -5.23263       -3.70402       -0.64821
C         -5.01863       -1.30771       -0.80821
O         -5.47441       -0.24169       -1.17839
C         -6.04377       -4.89933       -0.97250
O         -5.74496       -6.04308       -0.67856
O         -7.18320       -4.60160       -1.64558
C         -8.02358       -5.72590       -2.01114
H         -8.34209       -6.25739       -1.10836
H         -8.90257       -5.35162       -2.54087
H         -7.46710       -6.40693       -2.66217
O         -5.68439       -2.45317       -1.03503
H          7.51023        4.59872       -2.87799
N          6.98043        3.74336       -2.98702
40
15
C          1.46654        1.45386       -0.38801
H          0.59485        1.60777       -1.03159
H          2.37939        1.38692       -0.98706
C          1.54656        2.56216        0.67499
H          2.58328        2.86862        0.83583
H          0.96632        3.43285        0.36122
O          1.27065        0.24830        0.37700
C          0.96426        1.93858        1.95752
H          1.74336        1.83463        2.71365
H          0.15554        2.54716        2.36999
C          0.45231        0.55585        1.52081
C          0.58618       -0.54457        2.59040
H          1.63291       -0.66871        2.87833
H          0.02417       -0.25171        3.47864
O         -0.93738        0.68341        1.14252
C         -1.70529       -0.43663        0.86364
C          0.02738       -1.86680        2.03256
H          0.75478       -2.29017        1.33606
H         -0.08549       -2.58360        2.85041
C         -1.29175       -1.70181        1.29522
C         -2.91630       -0.29158        0.17311
C         -2.08271       -2.81498        1.01911
H         -1.74994       -3.79961        1.34067
C         -3.28420       -2.67783        0.32649
C         -3.70710       -1.41456       -0.09532
O         -3.31951        0.94539       -0.23975
H         -4.19631        0.82355       -0.69669
C         -4.06414       -3.85788        0.05042
H         -3.74186       -4.84752        0.36280
C         -5.24987       -3.68577       -0.63859
C         -5.00216       -1.29690       -0.83136
O         -5.43553       -0.22807       -1.22283
C         -6.06502       -4.87922       -0.94920
O         -5.77963       -6.01605       -0.62364
O         -7.19128       -4.59072       -1.64533
C         -8.03100       -5.71706       -2.00344
H         -8.36067       -6.23234       -1.09594
H         -8.90276       -5.35064       -2.54963
H         -7.46747       -6.40982       -2.63530
O         -5.68140       -2.43508       -1.04908
46
16
C          3.21744        1.18374       -0.80223
C          2.22969        1.19373        0.17699
C          2.13071        2.21928        1.08274
C          3.02084        3.28610        1.05002
C          4.02900        3.28941        0.08288
C          4.12707        2.23932       -0.84313
O          3.27974        0.15851       -1.69046
H          2.50842       -0.41241       -1.49344
O          2.91544        4.30751        1.93633
H          2.10716        4.16912        2.45435
O          1.26623        0.23547        0.36757
C          0.96805        1.95689        2.00199
H          1.28969        1.92410        3.04421
H          0.20208        2.72461        1.88539
C          0.43912        0.57534        1.52359
C          0.57921       -0.53248        2.58621
H          1.62324       -0.65073        2.87811
H          0.01048       -0.24954        3.47436
O         -0.95350        0.69597        1.15266
C         -1.71780       -0.42660        0.86675
C          0.02680       -1.85675        2.02101
H          0.76078       -2.27596        1.32636
H         -0.08688       -2.57357        2.83730
C         -1.28982       -1.69130        1.28231
C         -2.93382       -0.28562        0.18666
C         -2.07196       -2.81026        0.99780
H         -1.73345       -3.79366        1.31413
C         -3.27875       -2.67680        0.31104
C         -3.71385       -1.41315       -0.09553
O         -3.35787        0.95426       -0.19716
H         -4.22014        0.83077       -0.67734
C         -4.04983       -3.86104        0.03097
H         -3.71924       -4.85220        0.33695
C         -5.23466       -3.69551       -0.66119
C         -5.00468       -1.30180       -0.83763
O         -5.44229       -0.23453       -1.22802
C         -6.05211       -4.88893       -0.96689
O         -5.76275       -6.03102       -0.64862
O         -7.18471       -4.59621       -1.64858
C         -8.04293       -5.71763       -1.98172
H         -8.37006       -6.21362       -1.06416
H         -8.91593       -5.34799       -2.52544
H         -7.49534       -6.42805       -2.60888
O         -5.67257       -2.44660       -1.06827
H          4.90349        2.24643       -1.60245
H          4.73127        4.11734        0.04907
52
17
C          3.15972        1.22029       -0.82139
C          2.21522        1.20757        0.19301
C          2.09689        2.23961        1.07601
C          2.91874        3.35243        0.98330
C          3.89787        3.41046       -0.03142
C          4.02557        2.32605       -0.94457
C          5.07025        2.34440       -2.04178
C          5.88257        3.55620       -2.12186
C          5.75607        4.60708       -1.24582
C          4.79619        4.62550       -0.14496
H          6.37180        5.49807       -1.30939
O          5.27427        1.44462       -2.82823
O          4.76887        5.58657        0.59444
O          3.17066        0.14251       -1.65057
H          2.42578       -0.42833       -1.37321
O          2.71787        4.34811        1.88548
H          1.92420        4.14698        2.39873
O          1.31593        0.19946        0.44329
C          0.98945        1.93385        2.04766
H          1.36499        1.89143        3.07243
H          0.19691        2.68316        1.98559
C          0.46800        0.54967        1.57634
C          0.57094       -0.55155        2.64958
H          1.60694       -0.67990        2.96956
H         -0.01637       -0.25766        3.52402
O         -0.91184        0.67844        1.16523
C         -1.67988       -0.43772        0.87092
C          0.02029       -1.87671        2.08302
H          0.76682       -2.31042        1.41031
H         -0.12249       -2.58531        2.90153
C         -1.27718       -1.70556        1.30858
C         -2.87642       -0.29122        0.15808
C         -2.06535       -2.81705        1.01521
H         -1.74553       -3.80286        1.34488
C         -3.25436       -2.67643        0.29818
C         -3.66081       -1.41297       -0.13503
O         -3.27341        0.95079       -0.24932
H         -4.12521        0.83281       -0.75033
C         -4.03804       -3.85237        0.01650
H         -3.73490       -4.84203        0.35214
C         -5.21026       -3.67661       -0.69418
C         -4.93415       -1.29147       -0.90663
O         -5.34904       -0.22450       -1.31994
C         -6.04741       -4.86022       -0.99391
O         -5.78545       -5.99934       -0.65011
O         -7.16782       -4.55906       -1.69446
C         -8.03522       -5.67147       -2.02701
H         -8.38224       -6.15721       -1.10895
H         -8.89577       -5.29507       -2.58745
H         -7.48948       -6.39404       -2.64096
O         -5.61882       -2.42882       -1.13069
H          6.60510        3.55124       -2.93096
38
18
C          3.11985        1.26680       -0.87489
C          2.16702        1.25318        0.12926
C          2.06035        2.26725        1.03345
C          2.91976        3.35488        0.98274
C          3.91621        3.40959       -0.01618
C          4.01583        2.35573       -0.97116
C          5.05602        2.38747       -2.07694
C          5.96613        3.56702       -2.07197
C          5.85650        4.56054       -1.13374
C          4.86398        4.58361       -0.06975
H          6.52067        5.41515       -1.13337
O          5.13660        1.51405       -2.91843
O          4.85678        5.51786        0.70481
O          3.11144        0.19253       -1.70968
H          2.36905       -0.37281       -1.41936
O          2.74537        4.32212        1.91895
H          1.94812        4.11273        2.43729
O          6.98832        3.77888       -2.99125
C          7.28011        2.87127       -4.08152
H          6.40578        2.78547       -4.73345
H          8.11979        3.26975       -4.65646
H          7.54832        1.88845       -3.68164
O          1.24876        0.25792        0.35132
C          0.93800        1.96153        1.98764
H          1.29714        1.92463        3.01906
H          0.14655        2.71088        1.91120
C          0.42609        0.57363        1.51488
C          0.60327       -0.52758        2.58295
H          1.65619       -0.62448        2.86131
H          0.04536       -0.24448        3.47850
O         -0.97677        0.68109        1.15005
C         -1.64970       -0.48092        0.88765
C          0.07249       -1.87468        2.05226
H          0.81420       -2.33960        1.39812
H         -0.08566       -2.56037        2.88856
C         -1.21523       -1.67388        1.28433
H         -1.79303       -2.56724        1.05876
H         -2.57687       -0.31890        0.34365
45
19
C          3.16223        1.25134       -0.85658
C          2.19986        1.23986        0.13957
C          2.07901        2.26275        1.03312
C          2.93007        3.35621        0.97957
C          3.94045        3.40322       -0.00655
C          4.05936        2.33849       -0.94395
C          5.12665        2.35584       -2.02370
C          5.98121        3.57536       -2.06685
C          5.84428        4.58568       -1.15062
C          4.88013        4.58531       -0.06095
H          6.47529        5.46438       -1.17842
O          5.28316        1.43088       -2.80036
O          4.87959        5.51255        0.72256
O          3.15431        0.18038       -1.69531
H          2.40051       -0.37582       -1.41996
O          2.73035        4.33312        1.90037
H          1.92393        4.12955        2.39816
O          6.98344        3.80225       -3.00519
C          7.26580        2.89885       -4.10237
H          6.37183        2.77462       -4.71827
H          8.06838        3.32508       -4.70926
H          7.58828        1.93008       -3.70674
O          1.28240        0.24306        0.35810
C          0.94901        1.96178        1.97946
H          1.29986        1.92680        3.01245
H          0.15832        2.71173        1.89125
C          0.44268        0.57341        1.50615
C          0.58638       -0.52862        2.57660
H          1.63311       -0.64174        2.86730
H          0.01978       -0.23930        3.46422
O         -0.94403        0.68077        1.11721
C         -1.71011       -0.44491        0.86176
C          0.04069       -1.85992        2.02716
H          0.76860       -2.27896        1.32823
H         -0.06274       -2.57169        2.84858
C         -1.28610       -1.70669        1.29794
C         -2.93105       -0.31134        0.18991
C         -2.07815       -2.82636        1.04586
H         -1.74928       -3.81178        1.37166
C         -3.28994       -2.69268        0.37025
C         -3.71621       -1.43666       -0.05773
O         -3.37569        0.90817       -0.22727
H         -4.21574        0.80575       -0.70180
H         -3.89897       -3.57315        0.17018
H         -4.66374       -1.34225       -0.58074
60
20
C          2.93689        1.82130       -1.12385
C          2.19047        1.52895        0.01220
C          2.06901        2.43425        1.03171
C          2.70596        3.66532        0.97417
C          3.48219        3.99761       -0.15617
C          3.58855        3.06986       -1.22902
C          4.38874        3.40905       -2.47689
C          5.16912        4.67834       -2.41814
C          5.05923        5.54519       -1.36435
C          4.20209        5.32697       -0.20891
H          5.60984        6.47662       -1.33387
O          4.38786        2.70186       -3.46510
O          4.13110        6.19589        0.63622
O          3.00917        0.85281       -2.07267
H          2.42661        0.11882       -1.81625
O          2.55133        4.49304        2.04330
H          1.96923        4.07000        2.68699
O          6.04939        5.10727       -3.40642
C          6.34242        4.33917       -4.59981
H          5.42861        4.21778       -5.19091
H          7.08575        4.87861       -5.19108
H          6.74058        3.36065       -4.31848
C          1.22850        1.87632        2.15842
H          1.88112        1.65483        3.00703
H          0.47395        2.59493        2.48752
C          0.58871        0.57353        1.59501
C          0.60692       -0.57080        2.63713
H          1.62682       -0.76264        2.97963
H          0.02276       -0.27130        3.51201
C         -1.71245       -0.40966        0.85336
C          0.01009       -1.86277        2.04558
H          0.73976       -2.32098        1.37591
H         -0.14943       -2.57298        2.85984
C         -1.29157       -1.67466        1.27808
C         -2.92467       -0.28450        0.16264
C         -2.06311       -2.79736        0.98219
H         -1.72515       -3.77863        1.30747
C         -3.25870       -2.67594        0.27967
C         -3.69556       -1.41506       -0.12936
O         -3.35914        0.94942       -0.20876
H         -4.22140        0.81419       -0.69170
C         -4.02564       -3.86427        0.00013
H         -3.69775       -4.85036        0.31704
C         -5.21719       -3.70047       -0.68215
C         -4.98513       -1.31024       -0.87287
O         -5.42768       -0.24467       -1.26201
C         -6.04766       -4.89093       -0.97436
O         -5.75648       -6.03204       -0.66315
O         -7.19621       -4.59024       -1.62659
C         -8.06123       -5.70889       -1.95021
H         -8.36691       -6.21758       -1.03040
H         -8.94747       -5.33312       -2.47083
H         -7.52765       -6.40897       -2.59747
O         -5.65114       -2.45410       -1.09803
C          1.45346        0.24858        0.33818
H          0.83809       -0.08919       -0.50183
H          2.19020       -0.52757        0.56026
C         -0.88287        0.83575        1.17946
H         -1.39994        1.35449        1.99192
H         -0.89232        1.52128        0.32689
62
21
C          3.15664        1.24921       -0.84307
C          2.21208        1.22562        0.16766
C          2.11325        2.17670        1.08318
C          2.93083        3.34837        0.99770
C          3.89174        3.42784       -0.05799
C          4.07047        2.31321       -0.93450
C          5.17707        2.30099       -1.93381
C          6.03924        3.45427       -1.93338
C          5.80866        4.59627       -1.23730
C          4.63664        4.69054       -0.35882
H          6.42996        5.49214       -1.22751
O          5.32527        1.41711       -2.71478
O          4.25384        5.82443        0.00298
O          3.15257        0.22026       -1.75784
H          3.76123        0.49666       -2.47332
C          8.40371        2.59004       -2.09717
H          8.13589        1.54267       -1.95231
H          9.40455        2.48334       -2.52984
H          8.55949        2.92228       -1.07311
C          0.96045        1.98872        2.05133
H          0.14063        2.62372        1.69788
H          1.20689        2.23727        3.07918
C          0.61022        0.52785        1.86306
C          1.20227       -0.35151        3.00353
H          2.24875       -0.59298        2.80015
H          1.24622        0.10645        3.97218
O         -0.78813        0.45028        1.82063
C         -1.54779       -0.22533        2.81148
C          0.43851       -1.66537        3.24535
H          0.68156       -2.24965        2.34762
H          0.88393       -2.13741        4.11942
C         -1.03400       -1.29012        3.49878
C         -2.84213        0.21453        3.07820
C         -1.81524       -2.08422        4.28317
H         -1.39125       -2.98220        4.73813
C         -3.18764       -1.73376        4.49337
C         -3.61563       -0.50579        3.96918
O         -3.25088        1.42912        2.54101
H         -4.09701        1.78282        2.93414
C         -4.12579       -2.62618        5.01208
H         -3.98316       -3.67275        5.09748
C         -5.37231       -2.12253        5.34581
C         -6.47358       -2.96980        5.91671
O         -7.59858       -2.58631        6.21289
O         -6.15210       -4.26196        6.17628
C         -7.15204       -5.09722        6.77654
H         -6.67477       -5.97079        7.20598
H         -7.95915       -5.31776        6.05135
H         -7.69023       -4.60396        7.57796
C         -4.92126        0.03656        4.41842
O         -5.28408        1.16460        4.10123
O         -5.66755       -0.78190        5.17506
C          1.18136        0.15600        0.43839
H          1.66859       -0.83220        0.40423
H          0.36112        0.28427       -0.28689
C          2.86287        4.38777        2.13951
H          3.73692        4.16064        2.75482
H          2.01123        4.22188        2.80454
H          2.82793        5.41185        1.83755
C          7.26010        3.41735       -2.82770
H          7.53284        4.48376       -2.98525
H          7.00550        2.95027       -3.76802
55
22
C          4.78636        0.21805        2.03159
C          3.45732        0.25865        1.63356
C          2.69596        1.40289        1.82443
C          3.29079        2.53595        2.38174
C          4.63966        2.52071        2.78818
C          5.39641        1.33415        2.63142
C          6.84136        1.25963        3.09435
C          7.46334        2.56381        3.45009
C          6.71483        3.70362        3.58009
C          5.27423        3.76272        3.37454
H          7.15890        4.64495        3.87772
O          7.44452        0.20698        3.19007
O          4.68250        4.78195        3.66111
O          5.45405       -0.93749        1.77223
H          4.87273       -1.56755        1.32021
O          2.50070        3.63760        2.51958
H          1.57747        3.37856        2.36110
O          8.81838        2.74173        3.70747
C          9.79452        1.67894        3.57530
H          9.75605        1.26500        2.56444
H         10.78990        2.09141        3.76112
H          9.58710        0.89636        4.31022
C          1.29395        1.42910        1.34217
H          1.06808        2.23401        0.64290
C          0.31092        0.56429        1.65156
C          0.47508       -0.54510        2.67621
H          1.48840       -0.63961        3.06574
H         -0.16686       -0.32468        3.53200
O         -0.91533        0.69185        1.06767
C         -1.70111       -0.43732        0.85503
C          0.01976       -1.86310        2.03922
H          0.78332       -2.20526        1.33611
H         -0.07552       -2.62669        2.81559
C         -1.29137       -1.70359        1.29266
C         -2.91174       -0.30016        0.16439
C         -2.08321       -2.81856        1.02508
H         -1.75701       -3.80050        1.36013
C         -3.28513       -2.68463        0.33248
C         -3.70719       -1.42355       -0.09309
O         -3.30467        0.93274       -0.27040
H         -4.18336        0.81741       -0.72498
C         -4.06439       -3.86633        0.06366
H         -3.74299       -4.85597        0.37933
C         -5.24926       -3.69605       -0.62886
C         -5.00532       -1.30640       -0.82273
O         -5.43737       -0.24125       -1.22297
C         -6.06157       -4.88834       -0.95695
O         -5.75394       -6.03554       -0.68357
O         -7.20509       -4.58528       -1.61622
C         -8.04514       -5.70580       -1.99501
H         -8.34566       -6.26104       -1.10110
H         -8.93537       -5.32427       -2.50389
H         -7.49429       -6.36685       -2.67101
O         -5.68560       -2.44607       -1.03188
H          3.00716       -0.60260        1.15017
55
23
C          3.16918        1.23958       -0.83732
C          2.21033        1.22973        0.16296
C          2.09460        2.25118        1.05713
C          2.93577        3.35192        0.98965
C          3.93643        3.40231       -0.00610
C          4.06264        2.32909       -0.93360
C          5.13496        2.34149       -2.00885
C          5.96179        3.57877       -2.08097
C          5.81384        4.59951       -1.17939
C          4.86033        4.59589       -0.08037
H          6.42692        5.49014       -1.22737
O          5.31741        1.39979       -2.75671
O          4.85415        5.53054        0.69247
O          3.16065        0.16817       -1.67637
H          2.40583       -0.38718       -1.40580
O          2.73423        4.33949        1.90042
H          1.92295        4.14546        2.39749
O          6.94931        3.81145       -3.03317
C          7.24947        2.89177       -4.11067
H          6.35399        2.72910       -4.71578
H          8.03388        3.32652       -4.73563
H          7.60258        1.94335       -3.69855
O          1.29204        0.23259        0.38944
C          0.96631        1.95362        2.00904
H          1.32286        1.91218        3.04097
H          0.17771        2.70448        1.93010
C          0.45006        0.56806        1.53152
C          0.57579       -0.53824        2.59798
H          1.61890       -0.65897        2.90200
C         -1.70161       -0.43444        0.85191
C          0.02818       -1.86235        2.03271
H          0.76589       -2.28709        1.34600
H         -0.09637       -2.57825        2.84952
C         -1.28392       -1.69891        1.28114
C         -2.91410       -0.29357        0.16724
C         -2.07046       -2.81594        1.00000
H         -1.73827       -3.79914        1.32550
C         -3.27103       -2.68193        0.30380
C         -3.69963       -1.41904       -0.10983
O         -3.32992        0.94747       -0.22538
H         -4.19939        0.82622       -0.69699
C         -4.04797       -3.86462        0.02769
H         -3.72399       -4.85378        0.33842
C         -5.24028       -3.69391       -0.65265
C         -4.99267       -1.30481       -0.84762
O         -5.43031       -0.23697       -1.23624
C         -6.06345       -4.88536       -0.95689
O         -5.77374       -6.02735       -0.64270
O         -7.19803       -4.59137       -1.63550
C         -8.05133       -5.71284       -1.98038
H         -8.37613       -6.22161       -1.06765
H         -8.92490       -5.34070       -2.52144
H         -7.49906       -6.41277       -2.61512
O         -5.67256       -2.44467       -1.06128
H         -1.08858        0.43212        1.04884
57
24
C          3.16947        1.23947       -0.83764
C          2.21001        1.22945        0.16288
C          2.09474        2.25073        1.05723
C          2.93571        3.35208        0.98971
C          3.93592        3.40215       -0.00624
C          4.06265        2.32944       -0.93358
C          5.13468        2.34156       -2.00890
C          5.96214        3.57828       -2.08102
C          5.81381        4.59914       -1.17955
C          4.86028        4.59610       -0.08064
H          6.42710        5.49019       -1.22698
O          5.31772        1.39992       -2.75682
O          4.85435        5.53010        0.69241
O          3.16031        0.16828       -1.67587
H          2.40564       -0.38744       -1.40601
O          2.73372        4.33960        1.90092
H          1.92319        4.14569        2.39706
O          6.94960        3.81176       -3.03281
C          7.24929        2.89188       -4.11022
H          6.35359        2.72902       -4.71540
H          8.03367        3.32632       -4.73594
H          7.60257        1.94342       -3.69853
O          1.29200        0.23296        0.38934
C          0.96645        1.95379        2.00900
H          1.32303        1.91229        3.04079
H          0.17750        2.70462        1.93058
C          0.45031        0.56796        1.53125
C          0.57575       -0.53843        2.59775
H          1.61905       -0.65872        2.90171
H         -0.00064       -0.25120        3.48046
C         -2.12295       -1.01169        0.99530
C          0.02839       -1.86217        2.03227
H          0.76612       -2.28706        1.34652
H         -0.09623       -2.57825        2.84992
C         -1.36886       -2.08845        1.47576
C         -3.41093       -1.22955        0.49165
C         -1.89989       -3.37711        1.42746
H         -1.30847       -4.21416        1.79200
C         -3.17577       -3.60030        0.91102
C         -3.93768       -2.52611        0.44684
O         -4.15171       -0.17087        0.04841
H         -5.02051       -0.53925       -0.27162
C         -3.68203       -4.95029        0.87189
H         -3.09794       -5.79555        1.22455
C         -4.95624       -5.13387        0.36656
C         -5.30372       -2.79366       -0.09327
O         -6.02530       -1.90686       -0.51241
C         -5.50770       -6.50500        0.30751
O         -4.92080       -7.50595        0.68320
O         -6.75609       -6.55714       -0.21713
C         -7.35817       -7.87280       -0.31791
H         -7.43739       -8.31802        0.67839
H         -8.35571       -7.77395       -0.75388
H         -6.74098       -8.51133       -0.95860
O         -5.71837       -4.07312       -0.09022
H         -0.60324        0.62764        1.30190
H         -1.71133       -0.01405        1.01183
57
25
C          3.50004        2.07732       -0.64214
C          2.45343        1.76673        0.21072
C          2.14726        2.54491        1.28567
C          2.87657        3.69223        1.56128
C          3.96092        4.04419        0.72705
C          4.28427        3.22401       -0.39130
C          5.45177        3.56252       -1.30274
C          6.15247        4.84188       -1.00415
C          5.81476        5.61650        0.07430
C          4.76241        5.28989        1.02559
H          6.33769        6.53823        0.29598
O          5.80053        2.83244       -2.21109
O          4.58623        6.01984        1.97684
O          3.68156        1.22769       -1.69002
H          2.96387        0.57002       -1.63932
O          2.48817        4.42758        2.63503
H          1.65504        4.06492        2.97820
O          7.20171        5.36042       -1.75794
C          7.69726        4.73617       -2.96748
H          6.88686        4.64819       -3.69530
H          8.49161        5.35994       -3.38450
H          8.10129        3.74798       -2.73345
C          0.96631        1.95365        2.00907
H          1.21527        1.70148        3.04258
C          0.44999        0.56782        1.53189
C          0.57558       -0.53821        2.59820
H          1.61921       -0.65844        2.90222
H         -0.00071       -0.25049        3.48120
O         -0.93317        0.68733        1.13395
C         -1.70198       -0.43433        0.85188
C          0.02831       -1.86270        2.03235
H          0.76586       -2.28735        1.34618
H         -0.09626       -2.57870        2.84939
C         -1.28360       -1.69922        1.28152
C         -2.91430       -0.29409        0.16705
C         -2.07026       -2.81607        0.99960
H         -1.73776       -3.79922        1.32541
C         -3.27103       -2.68197        0.30380
C         -3.69965       -1.41872       -0.10998
O         -3.33039        0.94708       -0.22559
H         -4.19973        0.82588       -0.69722
C         -4.04809       -3.86473        0.02732
H         -3.72390       -4.85396        0.33899
C         -5.24027       -3.69373       -0.65243
C         -4.99275       -1.30473       -0.84725
O         -5.43021       -0.23678       -1.23662
C         -6.06290       -4.88509       -0.95699
O         -5.77409       -6.02680       -0.64273
O         -7.19828       -4.59131       -1.63516
C         -8.05093       -5.71291       -1.98019
H         -8.37637       -6.22200       -1.06795
H         -8.92445       -5.34049       -2.52123
H         -7.49939       -6.41269       -2.61561
O         -5.67292       -2.44429       -1.06090
H          1.86301        0.88286        0.01755
H          1.07454        0.27422        0.70069
H          0.12806        2.63096        2.07510
58
26
C          3.16918        1.23958       -0.83732
C          2.21033        1.22973        0.16296
C          2.09460        2.25118        1.05713
C          2.93577        3.35192        0.98965
C          3.93643        3.40231       -0.00610
C          4.06264        2.32909       -0.93360
C          5.13496        2.34149       -2.00885
C          5.96179        3.57877       -2.08097
C          5.81384        4.59951       -1.17939
C          4.86033        4.59589       -0.08037
H          6.42692        5.49014       -1.22737
O          5.31741        1.39979       -2.75671
O          4.85415        5.53054        0.69247
O          3.16065        0.16817       -1.67637
H          2.40583       -0.38718       -1.40580
O          2.73423        4.33949        1.90042
H          1.92295        4.14546        2.39749
O          6.94931        3.81145       -3.03317
C          7.24947        2.89177       -4.11067
H          6.35399        2.72910       -4.71578
H          8.03388        3.32652       -4.73563
H          7.60258        1.94335       -3.69855
O          1.29203        0.23261        0.38943
C          0.96631        1.95362        2.00904
H          1.32286        1.91219        3.04097
H          0.17771        2.70448        1.93010
C          0.45006        0.56806        1.53152
C          0.57580       -0.53822        2.59797
H          1.61890       -0.65897        2.90200
H         -0.00062       -0.25107        3.48096
O         -0.93362        0.68708        1.13446
C         -1.70161       -0.43443        0.85190
C          0.02818       -1.86235        2.03271
H          0.76588       -2.28709        1.34599
H         -0.09636       -2.57825        2.84952
C         -1.28393       -1.69890        1.28113
C         -2.91410       -0.29355        0.16723
C         -2.07046       -2.81593        0.99998
H         -1.73825       -3.79914        1.32549
C         -3.27104       -2.68191        0.30378
C         -3.69962       -1.41903       -0.10983
O         -3.32992        0.94747       -0.22538
H         -4.19939        0.82622       -0.69699
C         -4.04796       -3.86460        0.02768
H         -3.37885       -4.54492       -0.47832
C         -5.24028       -3.69391       -0.65265
C         -4.99268       -1.30480       -0.84763
O         -5.43031       -0.23697       -1.23624
C         -5.58237       -4.58447       -1.78384
O         -5.18622       -5.73014       -1.90995
O         -6.39490       -4.00041       -2.69644
C         -6.76389       -4.80910       -3.84214
H         -7.29467       -5.70514       -3.50412
H         -7.41628       -4.22350       -4.49471
H         -5.86383       -5.10076       -4.39150
O         -5.67256       -2.44467       -1.06128
H         -5.98762       -3.82998        0.11434
H         -4.10362       -4.49219        0.91275
58
27
C          3.16919        1.23957       -0.83733
C          2.21032        1.22972        0.16295
C          2.09460        2.25119        1.05710
C          2.93577        3.35192        0.98965
C          3.93642        3.40230       -0.00611
C          4.06264        2.32909       -0.93360
C          5.13495        2.34147       -2.00886
C          5.96179        3.57877       -2.08098
C          5.81384        4.59952       -1.17939
C          4.86032        4.59587       -0.08037
H          6.42691        5.49014       -1.22738
O          5.31741        1.39979       -2.75671
O          4.85416        5.53053        0.69246
O          3.16065        0.16817       -1.67637
H          2.40583       -0.38718       -1.40580
O          2.73424        4.33948        1.90041
H          1.92296        4.14546        2.39748
O          6.94932        3.81144       -3.03319
C          7.24947        2.89177       -4.11067
H          6.35399        2.72910       -4.71578
H          8.03388        3.32652       -4.73563
H          7.60258        1.94335       -3.69855
O          1.29203        0.23261        0.38943
C          0.96630        1.95361        2.00904
H          1.32287        1.91217        3.04096
H          0.17771        2.70447        1.93010
C          0.45006        0.56806        1.53152
C          0.57580       -0.53825        2.59797
H          1.61892       -0.65898        2.90198
H         -0.00061       -0.25110        3.48096
O         -0.93361        0.68707        1.13444
C         -1.70160       -0.43444        0.85189
C          0.02817       -1.86235        2.03271
H          0.76589       -2.28709        1.34600
H         -0.09638       -2.57826        2.84952
C         -1.28394       -1.69892        1.28114
C         -2.91410       -0.29357        0.16724
C         -2.07046       -2.81594        1.00000
H         -1.73827       -3.79914        1.32550
C         -3.27103       -2.68193        0.30380
C         -3.69963       -1.41904       -0.10983
O         -3.32992        0.94746       -0.22538
H         -4.19939        0.82622       -0.69699
C         -4.04797       -3.86462        0.02769
H         -3.37885       -4.54493       -0.47830
C         -5.24028       -3.69391       -0.65265
C         -4.99267       -1.30481       -0.84762
O         -5.43031       -0.23697       -1.23624
C         -6.36937       -4.04655        0.23657
O         -6.35097       -4.94846        1.05632
O         -7.45766       -3.26102        0.05445
C         -8.61094       -3.55610        0.88389
H         -8.34100       -3.44839        1.93894
H         -9.41243       -2.85575        0.63836
H         -8.94892       -4.57947        0.69292
O         -5.67256       -2.44467       -1.06128
H         -5.14689       -4.25437       -1.57113
H         -4.10361       -4.49220        0.91277
58
28
C          3.16918        1.23958       -0.83732
C          2.21033        1.22973        0.16296
C          2.09460        2.25118        1.05713
C          2.93577        3.35192        0.98965
C          3.93643        3.40231       -0.00610
C          4.06264        2.32909       -0.93360
C          5.13496        2.34149       -2.00885
C          5.96179        3.57877       -2.08097
C          5.81384        4.59951       -1.17939
C          4.86033        4.59589       -0.08037
H          6.42692        5.49014       -1.22737
O          5.31741        1.39979       -2.75671
O          4.85415        5.53054        0.69247
O          3.16065        0.16817       -1.67637
H          2.40583       -0.38718       -1.40580
O          2.73423        4.33949        1.90042
H          1.92295        4.14546        2.39749
O          6.94931        3.81145       -3.03317
C          7.24947        2.89177       -4.11067
H          6.35399        2.72910       -4.71578
H          8.03388        3.32652       -4.73563
H          7.60258        1.94335       -3.69855
O          1.29204        0.23259        0.38944
C          0.96631        1.95362        2.00904
H          1.32286        1.91218        3.04097
H          0.17771        2.70448        1.93010
C          0.45006        0.56806        1.53152
C          0.57579       -0.53824        2.59798
H          1.61890       -0.65897        2.90200
H         -0.00061       -0.25108        3.48097
O         -0.93362        0.68708        1.13446
C         -1.70161       -0.43444        0.85191
C          0.02818       -1.86235        2.03271
H          0.76589       -2.28709        1.34600
H         -0.09637       -2.57825        2.84952
C         -1.28392       -1.69891        1.28114
C         -2.91410       -0.29357        0.16724
C         -2.07046       -2.81594        1.00000
H         -1.73827       -3.79914        1.32550
C         -3.27103       -2.68193        0.30380
C         -3.69963       -1.41904       -0.10983
O         -3.32992        0.94747       -0.22538
H         -4.19939        0.82622       -0.69699
C         -4.04797       -3.86462        0.02769
H         -3.72399       -4.85378        0.33842
C         -5.24028       -3.69391       -0.65265
C         -4.99267       -1.30481       -0.84762
O         -5.43031       -0.23697       -1.23624
C         -6.06345       -4.88536       -0.95689
O         -5.77374       -6.02735       -0.64270
O         -7.19803       -4.59137       -1.63550
C         -8.05133       -5.71284       -1.98038
H         -8.37613       -6.22161       -1.06765
H         -8.92490       -5.34070       -2.52144
H         -7.49906       -6.41277       -2.61512
O         -5.67256       -2.44467       -1.06128
H          5.95674        1.29540       -3.46469
H          5.51310        6.08476        0.26784
55
29
C          3.16918        1.23958       -0.83732
C          2.21033        1.22973        0.16296
C          2.09460        2.25118        1.05713
C          2.93577        3.35192        0.98965
C          3.93643        3.40231       -0.00610
C          4.06264        2.32909       -0.93360
C          5.13496        2.34149       -2.00885
C          5.96179        3.57877       -2.08097
C          5.81384        4.59951       -1.17939
C          4.86033        4.59589       -0.08037
H          6.42692        5.49014       -1.22737
O          5.31741        1.39979       -2.75671
O          4.85415        5.53054        0.69247
O          3.16065        0.16817       -1.67637
H          2.40583       -0.38718       -1.40580
O          2.73423        4.33949        1.90042
H          1.92295        4.14546        2.39749
O          6.94931        3.81145       -3.03317
C          7.24947        2.89177       -4.11067
H          6.35399        2.72910       -4.71578
H          8.03388        3.32652       -4.73563
H          7.60258        1.94335       -3.69855
O          1.29204        0.23259        0.38944
C          0.96631        1.95362        2.00904
H          1.32286        1.91218        3.04097
H          0.17771        2.70448        1.93010
C          0.45006        0.56806        1.53152
C          0.57579       -0.53824        2.59798
H          1.61890       -0.65897        2.90200
H         -0.00061       -0.25108        3.48097
O         -0.93362        0.68708        1.13446
C         -1.70161       -0.43444        0.85191
C          0.02818       -1.86235        2.03271
H          0.76589       -2.28709        1.34600
H         -0.09637       -2.57825        2.84952
C         -1.28392       -1.69891        1.28114
C         -2.91410       -0.29357        0.16724
C         -2.07046       -2.81594        1.00000
H         -1.73827       -3.79914        1.32550
C         -3.27103       -2.68193        0.30380
C         -3.69963       -1.41904       -0.10983
O         -3.32992        0.94747       -0.22538
H         -4.19939        0.82622       -0.69699
C         -4.04797       -3.86462        0.02769
H         -3.72399       -4.85378        0.33842
C         -5.24028       -3.69391       -0.65265
C         -4.99267       -1.30481       -0.84762
O         -5.43031       -0.23697       -1.23624
C         -6.06345       -4.88536       -0.95689
O         -5.77374       -6.02735       -0.64270
O         -5.67256       -2.44467       -1.06128
C         -7.37996       -4.66793       -1.72545
H         -7.25364       -3.94007       -2.53534
H         -7.73967       -5.60069       -2.17328
H         -8.17023       -4.29223       -1.06465
55
30
C          3.16918        1.23958       -0.83732
C          2.21033        1.22973        0.16296
C          2.09460        2.25118        1.05713
C          2.93577        3.35192        0.98965
C          3.93643        3.40231       -0.00610
C          4.06264        2.32909       -0.93360
C          5.13496        2.34149       -2.00885
C          5.96179        3.57877       -2.08097
C          5.81384        4.59951       -1.17939
C          4.86033        4.59589       -0.08037
H          6.42692        5.49014       -1.22737
O          5.31741        1.39979       -2.75671
O          4.85415        5.53054        0.69247
O          2.73423        4.33949        1.90042
H          1.92295        4.14546        2.39749
O          6.94931        3.81145       -3.03317
C          7.24947        2.89177       -4.11067
H          6.35399        2.72910       -4.71578
H          8.03388        3.32652       -4.73563
H          7.60258        1.94335       -3.69855
O          1.29204        0.23259        0.38944
C          0.96631        1.95362        2.00904
H          1.32286        1.91218        3.04097
H          0.17771        2.70447        1.93010
C          0.45006        0.56806        1.53152
C          0.57579       -0.53824        2.59798
H          1.61890       -0.65897        2.90200
H         -0.00060       -0.25110        3.48097
O         -0.93361        0.68707        1.13444
C         -1.70160       -0.43445        0.85190
C          0.02818       -1.86235        2.03271
H          0.76589       -2.28709        1.34600
H         -0.09637       -2.57825        2.84952
C         -1.28392       -1.69892        1.28116
C         -2.91410       -0.29357        0.16724
C         -2.07045       -2.81595        0.99999
H         -1.73825       -3.79914        1.32550
C         -3.27102       -2.68194        0.30378
C         -3.69962       -1.41904       -0.10982
O         -3.32992        0.94747       -0.22538
H         -4.19938        0.82622       -0.69700
C         -4.04796       -3.86461        0.02769
H         -3.72399       -4.85378        0.33842
C         -5.24027       -3.69392       -0.65264
C         -4.99265       -1.30481       -0.84761
O         -5.43028       -0.23696       -1.23624
C         -6.06345       -4.88536       -0.95689
O         -5.77374       -6.02735       -0.64270
O         -7.19802       -4.59136       -1.63551
C         -8.05132       -5.71283       -1.98038
H         -8.37613       -6.22161       -1.06764
H         -8.92488       -5.34069       -2.52144
H         -7.49905       -6.41278       -2.61513
O         -5.67254       -2.44467       -1.06127
H          3.23280        0.42015       -1.53750
55
31
C          3.16919        1.23957       -0.83733
C          2.21032        1.22972        0.16295
C          2.09460        2.25119        1.05710
C          2.93577        3.35192        0.98965
C          3.93642        3.40230       -0.00611
C          4.06264        2.32909       -0.93360
C          5.13495        2.34147       -2.00886
C          5.96179        3.57877       -2.08098
C          5.81384        4.59952       -1.17939
C          4.86032        4.59587       -0.08037
H          6.42691        5.49014       -1.22738
O          5.31741        1.39979       -2.75671
O          4.85416        5.53053        0.69246
O          3.16065        0.16817       -1.67637
H          2.40583       -0.38718       -1.40580
O          6.94932        3.81144       -3.03319
C          7.24947        2.89177       -4.11067
H          6.35399        2.72910       -4.71578
H          8.03388        3.32652       -4.73563
H          7.60258        1.94335       -3.69855
O          1.29203        0.23261        0.38943
C          0.96630        1.95361        2.00904
H          1.32287        1.91217        3.04096
H          0.17773        2.70446        1.93009
C          0.45006        0.56806        1.53152
C          0.57580       -0.53825        2.59797
H          1.61892       -0.65898        2.90198
H         -0.00059       -0.25110        3.48096
O         -0.93360        0.68706        1.13444
C         -1.70160       -0.43445        0.85190
C          0.02817       -1.86235        2.03271
H          0.76589       -2.28709        1.34600
H         -0.09638       -2.57826        2.84952
C         -1.28391       -1.69892        1.28113
C         -2.91410       -0.29357        0.16724
C         -2.07045       -2.81595        0.99999
H         -1.73825       -3.79914        1.32550
C         -3.27102       -2.68194        0.30378
C         -3.69962       -1.41904       -0.10982
O         -3.32991        0.94746       -0.22538
H         -4.19938        0.82622       -0.69700
C         -4.04796       -3.86461        0.02769
H         -3.72399       -4.85378        0.33842
C         -5.24027       -3.69392       -0.65264
C         -4.99265       -1.30481       -0.84761
O         -5.43028       -0.23696       -1.23624
C         -6.06345       -4.88536       -0.95689
O         -5.77374       -6.02735       -0.64270
O         -7.19802       -4.59136       -1.63551
C         -8.05132       -5.71283       -1.98038
H         -8.37613       -6.22161       -1.06764
H         -8.92488       -5.34069       -2.52144
H         -7.49905       -6.41278       -2.61513
O         -5.67254       -2.44467       -1.06127
H          2.82688        4.16428        1.69244
55
32
C          3.16918        1.23958       -0.83732
C          2.21033        1.22973        0.16296
C          2.09460        2.25118        1.05713
C          2.93577        3.35192        0.98965
C          3.93643        3.40231       -0.00610
C          4.06264        2.32909       -0.93360
C          5.13496        2.34149       -2.00885
C          5.96179        3.57877       -2.08097
C          5.81384        4.59951       -1.17939
C          4.86033        4.59589       -0.08037
H          6.42692        5.49014       -1.22737
O          5.31741        1.39979       -2.75671
O          4.85415        5.53054        0.69247
O          3.16065        0.16817       -1.67637
H          2.40583       -0.38718       -1.40580
O          2.73423        4.33949        1.90042
H          1.92295        4.14546        2.39749
O          6.94931        3.81145       -3.03317
C          7.24947        2.89177       -4.11067
H          6.35399        2.72910       -4.71578
H          8.03388        3.32652       -4.73563
H          7.60258        1.94335       -3.69855
O          1.29203        0.23261        0.38943
C          0.96631        1.95362        2.00904
H          1.32286        1.91219        3.04097
H          0.17771        2.70447        1.93010
C          0.45006        0.56806        1.53152
C          0.57580       -0.53822        2.59797
H          1.61890       -0.65897        2.90200
H         -0.00059       -0.25108        3.48096
O         -0.93359        0.68708        1.13445
C         -1.70159       -0.43443        0.85189
C          0.02818       -1.86235        2.03271
H          0.76588       -2.28709        1.34599
H         -0.09636       -2.57825        2.84952
C         -1.28392       -1.69891        1.28114
C         -2.91410       -0.29355        0.16723
C         -3.27103       -2.68192        0.30377
C         -3.69962       -1.41903       -0.10983
O         -3.32992        0.94747       -0.22538
H         -4.19938        0.82622       -0.69700
C         -4.04796       -3.86459        0.02768
H         -3.72398       -4.85376        0.33842
C         -5.24026       -3.69390       -0.65265
C         -4.99265       -1.30480       -0.84762
O         -5.43028       -0.23696       -1.23624
C         -6.06345       -4.88536       -0.95689
O         -5.77374       -6.02735       -0.64270
O         -7.19802       -4.59136       -1.63552
C         -8.05132       -5.71283       -1.98038
H         -8.37612       -6.22160       -1.06765
H         -8.92488       -5.34069       -2.52145
H         -7.49905       -6.41275       -2.61514
O         -5.67254       -2.44466       -1.06128
N         -2.07352       -2.75869        0.97762
55
33
C          3.16918        1.23958       -0.83732
C          2.21033        1.22973        0.16296
C          2.09460        2.25118        1.05713
C          2.93577        3.35192        0.98965
C          3.93643        3.40231       -0.00610
C          4.06264        2.32909       -0.93360
C          5.13496        2.34149       -2.00885
C          5.96179        3.57877       -2.08097
C          5.81384        4.59951       -1.17939
C          4.86033        4.59589       -0.08037
H          6.42692        5.49014       -1.22737
O          5.31741        1.39979       -2.75671
O          4.85415        5.53054        0.69247
O          3.16065        0.16817       -1.67637
H          2.40583       -0.38718       -1.40580
O          2.73423        4.33949        1.90042
H          1.92295        4.14546        2.39749
O          6.94931        3.81145       -3.03317
C          7.24947        2.89177       -4.11067
H          6.35399        2.72910       -4.71578
H          8.03388        3.32652       -4.73563
H          7.60258        1.94335       -3.69855
O          1.29203        0.23261        0.38943
C          0.96631        1.95362        2.00904
H          1.32286        1.91219        3.04097
H          0.17771        2.70448        1.93010
C          0.45006        0.56806        1.53152
C          0.57580       -0.53822        2.59797
H          1.61890       -0.65897        2.90200
H         -0.00062       -0.25107        3.48096
O         -0.93362        0.68708        1.13446
C         -1.70161       -0.43443        0.85190
C          0.02818       -1.86235        2.03271
H          0.76588       -2.28709        1.34599
H         -0.09636       -2.57825        2.84952
C         -1.28393       -1.69890        1.28113
C         -2.91410       -0.29355        0.16723
C         -2.07046       -2.81593        0.99998
H         -1.73825       -3.79914        1.32549
C         -3.27104       -2.68191        0.30378
C         -3.69962       -1.41903       -0.10983
O         -3.32992        0.94747       -0.22538
H         -4.19939        0.82622       -0.69699
C         -5.24028       -3.69391       -0.65265
C         -4.99268       -1.30480       -0.84763
O         -5.43031       -0.23697       -1.23624
C         -6.06345       -4.88535       -0.95689
O         -5.77374       -6.02734       -0.64270
O         -7.19804       -4.59136       -1.63551
C         -8.05133       -5.71282       -1.98040
H         -8.37613       -6.22161       -1.06765
H         -8.92489       -5.34068       -2.52144
H         -7.49907       -6.41276       -2.61514
O         -5.67256       -2.44467       -1.06128
N         -4.08449       -3.86956        0.00553
54
34
C          3.16918        1.23958       -0.83732
C          2.21033        1.22973        0.16296
C          2.09460        2.25118        1.05713
C          2.93577        3.35192        0.98965
C          3.93643        3.40231       -0.00610
C          4.06264        2.32909       -0.93360
C          5.13496        2.34149       -2.00885
C          5.96179        3.57877       -2.08097
C          5.81384        4.59951       -1.17939
C          4.86033        4.59589       -0.08037
H          6.42692        5.49014       -1.22737
O          5.31741        1.39979       -2.75671
O          4.85415        5.53054        0.69247
O          3.16065        0.16817       -1.67637
H          2.40583       -0.38718       -1.40580
O          2.73423        4.33949        1.90042
H          1.92295        4.14546        2.39749
O          6.94931        3.81145       -3.03317
C          7.24947        2.89177       -4.11067
H          6.35399        2.72910       -4.71578
H          8.03388        3.32652       -4.73563
H          7.60258        1.94335       -3.69855
O          1.29204        0.23259        0.38944
C          0.96631        1.95362        2.00904
H          1.32286        1.91218        3.04097
H          0.17771        2.70448        1.93010
C          0.45006        0.56806        1.53152
C          0.57579       -0.53824        2.59798
H          1.61890       -0.65897        2.90200
H         -0.00061       -0.25108        3.48097
O         -0.93362        0.68708        1.13446
C         -1.70161       -0.43444        0.85191
C          0.02818       -1.86235        2.03271
H          0.76589       -2.28709        1.34600
H         -0.09637       -2.57825        2.84952
C         -1.28392       -1.69891        1.28114
C         -2.07046       -2.81594        1.00000
H         -1.73827       -3.79914        1.32550
C         -3.27103       -2.68193        0.30380
C         -3.69963       -1.41904       -0.10983
C         -4.04797       -3.86462        0.02769
H         -3.72399       -4.85378        0.33842
C         -5.24028       -3.69391       -0.65265
C         -4.99267       -1.30481       -0.84762
O         -5.43031       -0.23697       -1.23624
C         -6.06345       -4.88536       -0.95689
O         -5.77374       -6.02735       -0.64270
O         -7.19803       -4.59137       -1.63550
C         -8.05133       -5.71284       -1.98038
H         -8.37613       -6.22161       -1.06765
H         -8.92490       -5.34070       -2.52144
H         -7.49906       -6.41277       -2.61512
O         -5.67256       -2.44467       -1.06128
N         -2.88290       -0.25821        0.13861
58
35
C          3.16918        1.23958       -0.83732
C          2.21033        1.22973        0.16296
C          2.09460        2.25118        1.05713
C          2.93577        3.35192        0.98965
C          3.93643        3.40231       -0.00610
C          4.06264        2.32909       -0.93360
C          5.13496        2.34149       -2.00885
C          5.96179        3.57877       -2.08097
C          5.81384        4.59951       -1.17939
C          4.86033        4.59589       -0.08037
H          6.42692        5.49014       -1.22737
O          5.31742        1.39979       -2.75670
O          4.85415        5.53054        0.69247
O          3.16065        0.16819       -1.67635
H          2.40584       -0.38717       -1.40580
O          2.73423        4.33949        1.90042
H          1.92295        4.14546        2.39749
O          6.94931        3.81145       -3.03317
C          7.24946        2.89177       -4.11067
H          6.35399        2.72910       -4.71578
H          8.03387        3.32653       -4.73561
H          7.60260        1.94335       -3.69854
O          1.29203        0.23261        0.38943
C          0.96631        1.95362        2.00904
H          1.32286        1.91219        3.04097
H          0.17771        2.70448        1.93010
C          0.45006        0.56806        1.53152
C          0.57580       -0.53822        2.59797
H          1.61890       -0.65897        2.90200
H         -0.00062       -0.25107        3.48096
O         -0.93362        0.68708        1.13446
C         -1.70161       -0.43443        0.85190
C          0.02818       -1.86235        2.03271
H          0.76589       -2.28707        1.34600
H         -0.09636       -2.57825        2.84952
C         -1.28393       -1.69890        1.28113
C         -2.91410       -0.29354        0.16723
C         -2.07046       -2.81593        0.99999
H         -1.73826       -3.79913        1.32550
C         -3.27104       -2.68191        0.30378
C         -3.69962       -1.41903       -0.10983
O         -3.32992        0.94747       -0.22538
H         -4.19938        0.82623       -0.69699
C         -4.04796       -3.86459        0.02768
C         -5.24026       -3.69390       -0.65265
C         -4.99266       -1.30480       -0.84762
C         -6.06346       -4.88536       -0.95688
O         -5.77375       -6.02734       -0.64270
O         -7.19803       -4.59135       -1.63551
C         -8.05134       -5.71281       -1.98038
H         -8.37612       -6.22160       -1.06765
H         -8.92489       -5.34068       -2.52144
H         -7.49905       -6.41275       -2.61513
H         -5.36464       -0.35145       -1.19289
C         -5.70118       -2.61769       -1.00882
H         -6.71383       -2.45947       -1.38175
O         -3.62166       -5.16692        0.43719
H         -3.33917       -5.12964        1.36021
52
36
C          3.16918        1.23958       -0.83732
C          2.21033        1.22973        0.16296
C          2.09460        2.25118        1.05713
C          2.93577        3.35192        0.98965
C          3.93643        3.40231       -0.00610
C          4.06264        2.32909       -0.93360
C          5.13496        2.34149       -2.00885
C          5.96179        3.57877       -2.08097
C          5.81384        4.59951       -1.17939
C          4.86033        4.59589       -0.08037
H          6.42692        5.49014       -1.22737
O          5.31741        1.39979       -2.75671
O          4.85415        5.53054        0.69247
O          3.16065        0.16817       -1.67637
H          2.40583       -0.38718       -1.40580
O          2.73423        4.33949        1.90042
H          1.92295        4.14546        2.39749
O          1.29204        0.23259        0.38944
C          0.96631        1.95362        2.00904
H          1.32286        1.91218        3.04097
H          0.17771        2.70448        1.93010
C          0.45006        0.56806        1.53152
C          0.57579       -0.53824        2.59798
H          1.61890       -0.65897        2.90200
H         -0.00061       -0.25108        3.48097
O         -0.93362        0.68708        1.13446
C         -1.70161       -0.43444        0.85191
C          0.02818       -1.86235        2.03271
H          0.76589       -2.28709        1.34600
H         -0.09637       -2.57825        2.84952
C         -1.28392       -1.69891        1.28114
C         -2.91410       -0.29357        0.16724
C         -2.07046       -2.81594        1.00000
H         -1.73827       -3.79914        1.32550
C         -3.27103       -2.68193        0.30380
C         -3.69963       -1.41904       -0.10983
O         -3.32992        0.94747       -0.22538
H         -4.19939        0.82622       -0.69699
C         -4.04797       -3.86462        0.02769
H         -3.72399       -4.85378        0.33842
C         -5.24028       -3.69391       -0.65265
C         -4.99267       -1.30481       -0.84762
O         -5.43031       -0.23697       -1.23624
C         -6.06345       -4.88536       -0.95689
O         -5.77374       -6.02735       -0.64270
O         -7.19803       -4.59137       -1.63550
C         -8.05133       -5.71284       -1.98038
H         -8.37613       -6.22161       -1.06765
H         -8.92490       -5.34070       -2.52144
H         -7.49906       -6.41277       -2.61512
O         -5.67256       -2.44467       -1.06128
F          6.90208        3.70040       -3.08348
52
37
C          3.16918        1.23958       -0.83732
C          2.21033        1.22973        0.16296
C          2.09460        2.25118        1.05713
C          2.93577        3.35192        0.98965
C          3.93643        3.40231       -0.00610
C          4.06264        2.32909       -0.93360
C          5.13496        2.34149       -2.00885
C          5.96179        3.57877       -2.08097
C          5.81384        4.59951       -1.17939
C          4.86033        4.59589       -0.08037
H          6.42692        5.49014       -1.22737
O          5.31741        1.39979       -2.75671
O          4.85415        5.53054        0.69247
O          3.16065        0.16817       -1.67637
H          2.40583       -0.38718       -1.40580
O          2.73423        4.33949        1.90042
H          1.92295        4.14546        2.39749
O          1.29204        0.23259        0.38944
C          0.96631        1.95362        2.00904
H          1.32286        1.91218        3.04097
H          0.17771        2.70448        1.93010
C          0.45006        0.56806        1.53152
C          0.57579       -0.53824        2.59798
H          1.61890       -0.65897        2.90200
H         -0.00061       -0.25108        3.48097
O         -0.93362        0.68708        1.13446
C         -1.70161       -0.43444        0.85191
C          0.02818       -1.86235        2.03271
H          0.76589       -2.28709        1.34600
H         -0.09637       -2.57825        2.84952
C         -1.28392       -1.69891        1.28114
C         -2.91410       -0.29357        0.16724
C         -2.07046       -2.81594        1.00000
H         -1.73827       -3.79914        1.32550
C         -3.27103       -2.68193        0.30380
C         -3.69963       -1.41904       -0.10983
O         -3.32992        0.94747       -0.22538
H         -4.19939        0.82622       -0.69699
C         -4.04797       -3.86462        0.02769
H         -3.72399       -4.85378        0.33842
C         -5.24028       -3.69391       -0.65265
C         -4.99267       -1.30481       -0.84762
O         -5.43031       -0.23697       -1.23624
C         -6.06345       -4.88536       -0.95689
O         -5.77374       -6.02735       -0.64270
O         -7.19803       -4.59137       -1.63550
C         -8.05133       -5.71284       -1.98038
H         -8.37613       -6.22161       -1.06765
H         -8.92490       -5.34070       -2.52144
H         -7.49906       -6.41277       -2.61512
O         -5.67256       -2.44467       -1.06128
Cl         7.16780        3.73425       -3.36733
53
38
C          3.16918        1.23958       -0.83732
C          2.21033        1.22973        0.16296
C          2.09460        2.25118        1.05713
C          2.93577        3.35192        0.98965
C          3.93643        3.40231       -0.00610
C          4.06264        2.32909       -0.93360
C          5.13496        2.34149       -2.00885
C          5.96179        3.57877       -2.08097
C          5.81384        4.59951       -1.17939
C          4.86033        4.59589       -0.08037
H          6.42692        5.49014       -1.22737
O          5.31741        1.39979       -2.75671
O          4.85415        5.53054        0.69247
O          3.16065        0.16817       -1.67637
H          2.40583       -0.38718       -1.40580
O          2.73423        4.33949        1.90042
H          1.92295        4.14546        2.39749
O          1.29204        0.23259        0.38944
C          0.96631        1.95362        2.00904
H          1.32286        1.91218        3.04097
H          0.17771        2.70448        1.93010
C          0.45006        0.56806        1.53152
C          0.57579       -0.53824        2.59798
H          1.61890       -0.65897        2.90200
H         -0.00061       -0.25108        3.48097
O         -0.93362        0.68708        1.13446
C         -1.70161       -0.43444        0.85191
C          0.02818       -1.86235        2.03271
H          0.76589       -2.28709        1.34600
H         -0.09637       -2.57825        2.84952
C         -1.28392       -1.69891        1.28114
C         -2.91410       -0.29357        0.16724
C         -2.07046       -2.81594        1.00000
H         -1.73827       -3.79914        1.32550
C         -3.27103       -2.68193        0.30380
C         -3.69963       -1.41904       -0.10983
O         -3.32992        0.94747       -0.22538
H         -4.19939        0.82622       -0.69699
C         -4.04797       -3.86462        0.02769
H         -3.72399       -4.85378        0.33842
C         -5.24028       -3.69391       -0.65265
C         -4.99267       -1.30481       -0.84762
O         -5.43031       -0.23697       -1.23624
C         -6.06345       -4.88536       -0.95689
O         -5.77374       -6.02735       -0.64270
O         -7.19803       -4.59137       -1.63550
C         -8.05133       -5.71284       -1.98038
H         -8.37613       -6.22161       -1.06765
H         -8.92490       -5.34070       -2.52144
H         -7.49906       -6.41277       -2.61512
O         -5.67256       -2.44467       -1.06128
C          7.01185        3.71348       -3.19994
N          7.80423        3.81572       -4.04498
48
39
C          3.16918        1.23958       -0.83732
C          2.21033        1.22973        0.16296
C          2.09460        2.25118        1.05713
C          2.93577        3.35192        0.98965
C          3.93643        3.40231       -0.00610
C          4.06264        2.32909       -0.93360
C          5.13496        2.34149       -2.00885
C          5.96179        3.57877       -2.08097
C          5.81384        4.59951       -1.17939
C          4.86033        4.59589       -0.08037
H          6.42692        5.49014       -1.22737
O          5.31741        1.39979       -2.75671
O          4.85415        5.53054        0.69247
O          3.16065        0.16817       -1.67637
H          2.40583       -0.38718       -1.40580
O          2.73423        4.33949        1.90042
H          1.92295        4.14546        2.39749
O          1.29204        0.23259        0.38944
C          0.96631        1.95362        2.00904
H          1.32286        1.91218        3.04097
H          0.17771        2.70448        1.93010
C          0.45006        0.56806        1.53152
C          0.57579       -0.53824        2.59798
H          1.61890       -0.65897        2.90200
H         -0.00061       -0.25108        3.48097
O         -0.93362        0.68708        1.13446
C         -1.70161       -0.43444        0.85191
C          0.02818       -1.86235        2.03271
H          0.76589       -2.28709        1.34600
H         -0.09637       -2.57825        2.84952
C         -1.28392       -1.69891        1.28114
C         -2.91410       -0.29357        0.16724
C         -2.07046       -2.81594        1.00000
H         -1.73827       -3.79914        1.32550
C         -3.27103       -2.68193        0.30380
C         -3.69963       -1.41904       -0.10983
O         -3.32992        0.94747       -0.22538
H         -4.19939        0.82622       -0.69699
C         -4.04797       -3.86462        0.02769
H         -3.72399       -4.85378        0.33842
C         -5.24028       -3.69391       -0.65265
C         -4.99267       -1.30481       -0.84762
O         -5.43031       -0.23697       -1.23624
O         -5.67256       -2.44467       -1.06128
C          7.01185        3.71348       -3.19994
N          7.80423        3.81572       -4.04498
O         -6.04676       -4.83829       -0.94143
H         -6.61594       -5.02205       -0.18147
51
40
C          3.15941        1.24248       -0.83784
C          2.20655        1.22876        0.16885
C          2.09130        2.25271        1.06053
C          2.92808        3.35618        0.99080
C          3.92431        3.40956       -0.01002
C          4.04531        2.33739       -0.94066
C          5.10248        2.35605       -2.02659
C          5.95074        3.55480       -2.07783
C          5.81951        4.58381       -1.17846
C          4.84450        4.60438       -0.09479
H          6.45475        5.46334       -1.21381
O          5.26858        1.44914       -2.81653
O          4.82721        5.54916        0.66452
O          3.16373        0.16905       -1.67186
H          2.41246       -0.39507       -1.40706
O          2.73406        4.34204        1.90237
H          1.92805        4.15166        2.40497
O          1.29735        0.22698        0.40171
C          0.97047        1.94895        2.02082
H          1.33290        1.90651        3.04934
H          0.17718        2.69774        1.94786
C          0.45422        0.56292        1.54448
C          0.57723       -0.54271        2.61176
H          1.61980       -0.66387        2.91776
H          0.00029       -0.25408        3.49320
O         -0.92833        0.68117        1.14573
C         -1.69469       -0.43905        0.86123
C          0.02870       -1.86846        2.04871
H          0.76665       -2.29545        1.36479
H         -0.09843       -2.58196        2.86522
C         -1.28012       -1.70515        1.29322
C         -2.90201       -0.29810        0.16709
C         -2.06800       -2.82102        1.01059
H         -1.74050       -3.80574        1.33702
C         -3.26616       -2.68485        0.31202
C         -3.68593       -1.42331       -0.11287
O         -3.30919        0.94100       -0.23681
H         -4.17409        0.81478       -0.72157
C         -4.04969       -3.86278        0.04026
H         -3.73602       -4.85694        0.34744
C         -5.22667       -3.67212       -0.65085
C         -4.97337       -1.30580       -0.86287
O         -5.39445       -0.23863       -1.27047
O         -5.65668       -2.44237       -1.08678
C          6.95813        3.66196       -3.08340
N          7.77280        3.77372       -3.87800
C         -6.11189       -4.83858       -0.99390
H         -6.17873       -5.53724       -0.15563
H         -7.12555       -4.49540       -1.22626
O         -5.56740       -5.51465       -2.13137
H         -5.44022       -4.85590       -2.84181
49
41
C          3.16918        1.23958       -0.83732
C          2.21033        1.22973        0.16296
C          2.09460        2.25118        1.05713
C          2.93577        3.35192        0.98965
C          3.93643        3.40231       -0.00610
C          4.06264        2.32909       -0.93360
C          5.13496        2.34149       -2.00885
C          5.96179        3.57877       -2.08097
C          5.81384        4.59951       -1.17939
C          4.86033        4.59589       -0.08037
H          6.42692        5.49014       -1.22737
O          5.31742        1.39979       -2.75670
O          4.85415        5.53054        0.69247
O          3.16065        0.16819       -1.67635
H          2.40584       -0.38717       -1.40580
O          2.73423        4.33949        1.90042
H          1.92295        4.14546        2.39749
O          1.29204        0.23259        0.38944
C          0.96631        1.95362        2.00904
H          1.32286        1.91218        3.04097
H          0.17771        2.70448        1.93010
C          0.45006        0.56806        1.53152
C          0.57579       -0.53824        2.59798
H          1.61890       -0.65897        2.90200
H         -0.00061       -0.25108        3.48097
O         -0.93362        0.68708        1.13446
C         -1.70161       -0.43444        0.85191
C          0.02818       -1.86235        2.03271
H          0.76590       -2.28707        1.34601
H         -0.09637       -2.57825        2.84952
C         -1.28392       -1.69891        1.28114
C         -2.91410       -0.29356        0.16725
C         -2.07046       -2.81594        1.00000
H         -1.73826       -3.79913        1.32550
C         -3.27103       -2.68193        0.30380
C         -3.69962       -1.41904       -0.10982
O         -3.32992        0.94747       -0.22538
H         -4.19938        0.82623       -0.69699
C         -4.04796       -3.86461        0.02769
H         -3.72400       -4.85378        0.33843
C         -5.24027       -3.69392       -0.65264
C         -4.99266       -1.30480       -0.84762
O         -5.43029       -0.23696       -1.23623
O         -5.67255       -2.44466       -1.06127
C          7.01185        3.71348       -3.19994
N          7.80423        3.81572       -4.04498
N         -6.06944       -4.87095       -0.94960
H         -6.39999       -5.37363       -0.13641
H         -5.68463       -5.49850       -1.64238
53
42
C          3.16918        1.23958       -0.83732
C          2.21033        1.22973        0.16296
C          2.09460        2.25118        1.05713
C          2.93577        3.35192        0.98965
C          3.93643        3.40231       -0.00610
C          4.06264        2.32909       -0.93360
C          5.13496        2.34149       -2.00885
C          5.96179        3.57877       -2.08097
C          5.81384        4.59951       -1.17939
C          4.86033        4.59589       -0.08037
H          6.42692        5.49014       -1.22737
O          5.31741        1.39979       -2.75671
O          4.85415        5.53054        0.69247
O          3.16065        0.16817       -1.67637
H          2.40583       -0.38718       -1.40580
O          2.73423        4.33949        1.90042
H          1.92295        4.14546        2.39749
O          1.29203        0.23261        0.38943
C          0.96631        1.95362        2.00904
H          1.32286        1.91219        3.04097
H          0.17771        2.70448        1.93010
C          0.45006        0.56806        1.53152
C          0.57580       -0.53822        2.59797
H          1.61890       -0.65897        2.90200
H         -0.00062       -0.25107        3.48096
O         -0.93362        0.68708        1.13446
C         -1.70161       -0.43443        0.85190
C          0.02818       -1.86235        2.03271
H          0.76588       -2.28709        1.34599
H         -0.09636       -2.57825        2.84952
C         -1.28393       -1.69890        1.28113
C         -2.91410       -0.29355        0.16723
C         -2.07046       -2.81593        0.99998
H         -1.73825       -3.79914        1.32549
C         -3.27104       -2.68191        0.30378
C         -3.69962       -1.41903       -0.10983
O         -3.32992        0.94747       -0.22538
H         -4.19939        0.82622       -0.69699
C         -4.04796       -3.86460        0.02768
H         -3.72400       -4.85377        0.33842
C         -5.24028       -3.69391       -0.65265
C         -5.63631       -2.43717       -0.86322
O         -6.65883       -2.26162       -1.47954
C         -6.06345       -4.88535       -0.95689
O         -5.77374       -6.02734       -0.64270
O         -7.19804       -4.59136       -1.63551
C         -8.05133       -5.71282       -1.98040
H         -8.37613       -6.22161       -1.06765
H         -8.92489       -5.34068       -2.52144
H         -7.49907       -6.41276       -2.61514
O         -4.86978       -1.34813       -0.74905
C          7.01185        3.71348       -3.19994
N          7.80423        3.81572       -4.04498
48
43
C          3.16918        1.23958       -0.83732
C          2.21032        1.22972        0.16296
C          2.09459        2.25120        1.05712
C          2.93576        3.35193        0.98964
C          3.93641        3.40231       -0.00609
C          4.06264        2.32909       -0.93360
C          5.13495        2.34148       -2.00886
C          5.96177        3.57878       -2.08096
C          5.81384        4.59952       -1.17939
C          4.86031        4.59588       -0.08037
H          6.42690        5.49015       -1.22737
O          5.31741        1.39979       -2.75671
O          4.85415        5.53054        0.69247
O          3.16063        0.16818       -1.67636
H          2.40583       -0.38717       -1.40579
O          2.73423        4.33949        1.90042
H          1.92295        4.14546        2.39749
O          1.29203        0.23261        0.38942
C          0.96629        1.95362        2.00906
H          1.32285        1.91219        3.04097
H          0.17771        2.70448        1.93010
C          0.45005        0.56808        1.53153
C          0.57579       -0.53824        2.59797
H          1.61890       -0.65896        2.90198
H         -0.00062       -0.25107        3.48096
O         -0.93362        0.68708        1.13446
C         -1.70161       -0.43443        0.85190
C          0.02817       -1.86234        2.03272
H          0.76588       -2.28708        1.34600
H         -0.09637       -2.57825        2.84952
C         -1.28393       -1.69890        1.28113
C         -2.91410       -0.29354        0.16723
C         -2.07046       -2.81593        0.99999
H         -1.73826       -3.79913        1.32550
C         -3.27104       -2.68191        0.30378
C         -3.69962       -1.41903       -0.10983
O         -3.32992        0.94747       -0.22538
H         -4.19938        0.82623       -0.69699
C         -4.04796       -3.86459        0.02768
H         -3.72399       -4.85376        0.33843
C         -5.24026       -3.69390       -0.65265
C         -5.63629       -2.43716       -0.86321
O         -6.65884       -2.26161       -1.47954
O         -4.86978       -1.34813       -0.74905
C          7.01185        3.71348       -3.19994
N          7.80422        3.81573       -4.04497
O         -6.01090       -4.81000       -1.10808
H         -6.65727       -5.04298       -0.42997
49
44
C          3.16918        1.23958       -0.83732
C          2.21032        1.22972        0.16296
C          2.09459        2.25120        1.05712
C          2.93576        3.35193        0.98964
C          3.93641        3.40231       -0.00609
C          4.06264        2.32909       -0.93360
C          5.13495        2.34148       -2.00886
C          5.96177        3.57878       -2.08096
C          5.81384        4.59952       -1.17939
C          4.86031        4.59588       -0.08037
H          6.42690        5.49015       -1.22737
O          5.31741        1.39979       -2.75671
O          4.85415        5.53054        0.69247
O          3.16063        0.16818       -1.67636
H          2.40583       -0.38717       -1.40579
O          2.73423        4.33949        1.90042
H          1.92295        4.14546        2.39749
O          1.29203        0.23261        0.38943
C          0.96629        1.95362        2.00906
H          1.32285        1.91219        3.04098
H          0.17771        2.70448        1.93010
C          0.45005        0.56807        1.53153
C          0.57579       -0.53824        2.59798
H          1.61890       -0.65897        2.90200
H         -0.00061       -0.25108        3.48097
O         -0.93362        0.68708        1.13446
C         -1.70161       -0.43444        0.85191
C          0.02816       -1.86234        2.03272
H          0.76588       -2.28708        1.34601
H         -0.09638       -2.57826        2.84952
C         -1.28392       -1.69891        1.28114
C         -2.91410       -0.29356        0.16725
C         -2.07046       -2.81594        1.00000
H         -1.73826       -3.79913        1.32550
C         -3.27103       -2.68193        0.30380
C         -3.69962       -1.41904       -0.10982
O         -3.32992        0.94747       -0.22538
H         -4.19938        0.82623       -0.69699
C         -4.04796       -3.86461        0.02769
H         -3.72400       -4.85378        0.33843
C         -5.24027       -3.69392       -0.65264
C         -5.63630       -2.43718       -0.86320
O         -6.65884       -2.26162       -1.47953
O         -4.86978       -1.34813       -0.74905
C          7.01185        3.71348       -3.19994
N          7.80422        3.81573       -4.04497
N         -6.03139       -4.84032       -1.12101
H         -6.44783       -5.39782       -0.38659
H         -5.57362       -5.42061       -1.81104
51
45
C          3.16918        1.23958       -0.83732
C          2.21033        1.22973        0.16296
C          2.09460        2.25118        1.05713
C          2.93577        3.35192        0.98965
C          3.93643        3.40231       -0.00610
C          4.06264        2.32909       -0.93360
C          5.13496        2.34149       -2.00885
C          5.96179        3.57877       -2.08097
C          5.81384        4.59951       -1.17939
C          4.86033        4.59589       -0.08037
H          6.42692        5.49014       -1.22737
O          5.31741        1.39979       -2.75671
O          4.85415        5.53054        0.69247
O          3.16065        0.16817       -1.67637
H          2.40583       -0.38718       -1.40580
O          2.73423        4.33949        1.90042
H          1.92295        4.14546        2.39749
O          1.29203        0.23261        0.38943
C          0.96631        1.95362        2.00904
H          1.32286        1.91219        3.04097
H          0.17771        2.70448        1.93010
C          0.45006        0.56806        1.53152
C          0.57580       -0.53822        2.59797
H          1.61890       -0.65897        2.90200
H         -0.00062       -0.25107        3.48096
O         -0.93362        0.68708        1.13446
C         -1.70161       -0.43443        0.85190
C          0.02818       -1.86235        2.03271
H          0.76588       -2.28709        1.34599
H         -0.09636       -2.57825        2.84952
C         -1.28393       -1.69890        1.28113
C         -2.91410       -0.29355        0.16723
C         -2.07046       -2.81593        0.99998
H         -1.73825       -3.79914        1.32549
C         -3.27104       -2.68191        0.30378
C         -3.69962       -1.41903       -0.10983
O         -3.32992        0.94747       -0.22538
H         -4.19939        0.82622       -0.69699
C         -4.04796       -3.86460        0.02768
H         -3.72400       -4.85377        0.33842
C         -5.24028       -3.69391       -0.65265
C         -5.63631       -2.43717       -0.86322
O         -6.65883       -2.26162       -1.47954
O         -4.86978       -1.34813       -0.74905
C          7.01185        3.71348       -3.19994
N          7.80423        3.81572       -4.04498
C         -6.06947       -4.89533       -1.14277
H         -5.48156       -5.54204       -1.80430
H         -6.41706       -5.50882       -0.30409
O         -7.22310       -4.46864       -1.87257
H         -7.60434       -3.69674       -1.43410
53
46
C          3.16918        1.23958       -0.83732
C          2.21033        1.22973        0.16296
C          2.09460        2.25118        1.05713
C          2.93577        3.35192        0.98965
C          3.93643        3.40231       -0.00610
C          4.06264        2.32909       -0.93360
C          5.13496        2.34149       -2.00885
C          5.96179        3.57877       -2.08097
C          5.81384        4.59951       -1.17939
C          4.86033        4.59589       -0.08037
H          6.42692        5.49014       -1.22737
O          5.31742        1.39979       -2.75670
O          4.85415        5.53054        0.69247
O          3.16065        0.16819       -1.67635
H          2.40584       -0.38717       -1.40580
O          2.73423        4.33949        1.90042
H          1.92295        4.14546        2.39749
O          1.29204        0.23259        0.38944
C          0.96631        1.95362        2.00904
H          1.32286        1.91218        3.04097
H          0.17771        2.70448        1.93010
C          0.45006        0.56806        1.53152
C          0.57579       -0.53824        2.59798
H          1.61890       -0.65897        2.90200
H         -0.00061       -0.25108        3.48097
O         -0.93362        0.68708        1.13446
C         -1.70161       -0.43444        0.85191
C          0.02818       -1.86235        2.03271
H          0.76590       -2.28707        1.34601
H         -0.09637       -2.57825        2.84952
C         -1.28392       -1.69891        1.28114
C         -2.91410       -0.29356        0.16725
C         -2.07046       -2.81594        1.00000
H         -1.42567       -3.53692        0.50278
C         -3.27103       -2.68193        0.30380
C         -3.69962       -1.41904       -0.10982
O         -3.32992        0.94747       -0.22538
C         -4.04796       -3.86461        0.02769
H         -3.72400       -4.85378        0.33843
C         -5.24027       -3.69392       -0.65264
C         -4.99266       -1.30480       -0.84762
O         -5.43029       -0.23696       -1.23623
C         -6.06346       -4.88536       -0.95688
O         -5.77375       -6.02734       -0.64269
O         -7.19803       -4.59136       -1.63550
C         -8.05133       -5.71282       -1.98037
H         -8.37613       -6.22161       -1.06764
H         -8.92488       -5.34069       -2.52144
H         -7.49906       -6.41277       -2.61512
O         -5.67255       -2.44466       -1.06127
C          7.01185        3.71348       -3.19994
N          7.80423        3.81572       -4.04498
H         -2.27382       -3.29782        1.94480
