# Supplementary material for: Computational development of rubromycin-based lead compounds for HIV-1 reverse transcriptase inhibition
Source: PeerJ. 2014 Jul 10;2:e470. doi: 10.7717/peerj.470 (PMC4103094; doi:10.7717/peerj.470)
Supplement: Supplemental Information 2 [file peerj-02-470-s002.xls]

## Sheet: Tabela Conversão Transcriptase 
														Right
			R1	R2	R3	R4	R5	R6	R7	R8	R9	R10	R11		Binding energy (kcal/mol)
	Rubromycin		-COOCH3	C=C-H	-C=O_O	=C=C-H	C-OH	-O	-O	-OH	-OH	-C=O -C=O	-O-CH3		-12.95
	Rilpivirine														-13.25
	1		-C=O_NH-CH3												-12.63
	2				-C=O_NH										-11.66
	3							-CH2							-10.55
	4							-NH							-11.19
	5								-CH2						-13.23
	6								-NH						-12.37
	7									-H					-12.4
	8									-NH2					-12.42
	9									-CH3					-11.51
	10										-H				-11.82
	11										-NH2				-13.44
	12										-CH3				-13.56
	13												-CH2-CH3		-13.91
	14												-NH2-CH3		-12.91
	15		see Fig 1	see Fig 1	see Fig 1	see Fig 1	see Fig 1	see Fig 1	see Fig 1	see Fig 1	see Fig 1	see Fig 1	see Fig 1	see Fig 1	-9.82
	16		see Fig 1	see Fig 1	see Fig 1	see Fig 1	see Fig 1	see Fig 1	see Fig 1	see Fig 1	see Fig 1	see Fig 1	see Fig 1	see Fig 1	-11.39
	17												H		-13.18
	18		see Fig 1	see Fig 1	see Fig 1	see Fig 1	see Fig 1	see Fig 1	see Fig 1	see Fig 1	see Fig 1	see Fig 1	see Fig 1		-10.13
	19		see Fig 1	see Fig 1	see Fig 1	see Fig 1	see Fig 1	see Fig 1	see Fig 1	see Fig 1	see Fig 1	see Fig 1	see Fig 1		-11.09
	20							-CH2	-CH2						-12.6
	21								-CH2		-CH3		-CH2-CH3		-13.22
	22		see Fig 1	see Fig 1	see Fig 1	see Fig 1	see Fig 1	see Fig 1	see Fig 1	see Fig 1	see Fig 1	see Fig 1	see Fig 1		-9.67
	23		see Fig 1	see Fig 1	see Fig 1	see Fig 1	see Fig 1	see Fig 1	see Fig 1	see Fig 1	see Fig 1	see Fig 1	see Fig 1		-10.39
	24		see Fig 1	see Fig 1	see Fig 1	see Fig 1	see Fig 1	see Fig 1	see Fig 1	see Fig 1	see Fig 1	see Fig 1	see Fig 1		-8.91
	25		see Fig 1	see Fig 1	see Fig 1	see Fig 1	see Fig 1	see Fig 1	see Fig 1	see Fig 1	see Fig 1	see Fig 1	see Fig 1		-9.25
	26			(R) HC-CH2											-12.2
	27			(S) HC-CH2											-13.82
	28											OH OH			-12.78
	29		C=O-CH3												-13.4
	30									H					-11.86
	31										H				-11.7
	32					-C=N-									-9.76
	33			-C=N-											-12.5
	34						-C=N-								-13.04
	35			OH	C=C										-12.78
	36												F		-13.72
	37												Cl		-14.29
	38												CN		-14.25
	39		OH										CN		-13.34
	40		CH2OH										CN		-13.63
	41		NH2										CN		-12.22
	42				OC=O								CN		-13.54
	43		OH		OC=O								CN		-13.53
	44		NH2		OC=O								CN		-12.97
	45		CH2OH		OC=O								CN		-13.82
	46					CH2	C=O						CN		-13.71
