# Supplementary material for: Computational development of rubromycin-based lead compounds for HIV-1 reverse transcriptase inhibition
Source: PeerJ. 2014 Jul 10;2:e470. doi: 10.7717/peerj.470 (PMC4103094; doi:10.7717/peerj.470)
Supplement: Supplemental Information 3 [file peerj-02-470-s003.xls]

## Sheet: Folha1
				Lys 103 → Asn			Glu 138 → Lys
	WT			Tyr 181 → Cys			Met 184 → Ile
	H-bonds	Average Distance	Standard Deviation	H-bonds	Average Distance	Standard Deviation	H-bonds	Average Distance	Standard Deviation
rilpivirine	N LYS 101A-15930	2.405	0.197	N LYS 101A-15912	2.411	0.295	N LYS 101A - 15948	2.49366	0.276501
	O LYS 101A-15955	2.882	0.111	O LYS 101A-15938	1.876	0.12	O LYS 101A – 15974	1.89115	0.118969
	Nearby waters	4.124	0.881	Nearby waters	3.938	1.208	Nearby waters	4.42798	1.10379
gamma-rubromycin	O LYS 101A-15943	3.559	0.534				O ILE 180A – 15954	3.37202	1.10616
	NZ LYS 103A-15940	3.61	0.637
				NZ LYS 101A-15922	3.976	0.307	NZ LYS 101A – 15949	4.72554	0.757044
				NZ LYS 101A-15928	3.816	0.35	NZ LYS 101A – 15955	4.03145	0.695887
				N LYS 101A-15922	2.113	0.252
				ND2 ASN 103A-15924	2.945	0.474
				ND2 ASN 103A-15933	3.1	0.805
							OG1 THR 139B – 15950	4.33335	1.14168
							NZ LYS 103A – 15949	4.02279	0.7954
	Nearby waters	16.853	2.71	Nearby waters	14.642	2.836	Nearby waters	14.6595	2.59321
13	OE1 GLU 138B-179922	3.428	0.614
	OE2 GLU 138B-179922	1.772	0.629
	Closest carboxylate O from E138	1.587	0.221
				N ILE 180A-179905	2.448	0.38	N ILE 180A – 15958	4.11401	0.881757
							N ILE 180A – 15960	3.25649	0.754921
							NZ LYS 138B – 15962	5.30817	0.678327
							O ILE 180A – 15961	2.33149	0.723271
	Nearby waters	17.75	2.607	Nearby waters	16.628	2.789	Nearby waters	15.1415	2.89769
27	O GLU 138B-15971	2.054	0.282	O GLU 138B-15927	3.397	1.012	O LYS 138B – 15963	3.82178	0.705829		MD_27_New
	OE2 GLU 138B-15943	3.293	1.59								Comp11
	OE1 GLU 138B-15943	3.747	1.534
	Closest carboxylate O from E138	1.825	0.422
							NZ LYS 101A – 15959	4.97069	0.776428
							OG1 THR 139B – 15959	4.56955	1.11251			OG1 THR 139B – 15959	5.30135	0.897181
							NZ LYS 103A – 15958	3.19083	0.421052			NZ LYS 103A – 15958	3.42377	0.527262
							NZ LYS 103A – 15960	3.7451	0.490055			NZ LYS 103A – 15960	3.47981	0.471477
							N LYS 101A – 15960	2.95247	0.394244			N LYS 101A – 15960	3.05688	0.370509
							N LYS 101A – 15958	3.50261	0.973847			N LYS 101A – 15958	2.50228	0.486328
	Nearby waters	17.371	2.699	Nearby waters	16.25	3.13	Nearby waters	11.383	2.24644			Nearby waters	10.7077	2.23391
36	O GLU 138B-15945	4.881	0.755				O ILE 180A – 15963	4.28199	1.36929
							O LYS 138B – 15963	3.83321	0.817761
	N LYS 101A-15940	2.191	0.376				N LYS 101A – 15958	2.74231	0.651484
	N LYS 101A-15942	2.992	0.307	N LYS 101A-15924	2.413	0.272	N LYS 101A – 15960	2.89411	0.479026
				OE1 GLU 138B-15925	1.991	1.377
							OG1 THR 139B – 15962	5.5607	1.59113
							NZ LYS 103A – 15958	4.00071	0.948882
	Nearby waters	11.203	2.124	Nearby waters	12.51	2.343	Nearby waters	10.8909	2.47162
37	N LYS 101A-15940	2.231	0.291	N LYS 101A-15922	2.25	0.406	N LYS 101A – 15958	2.69819	0.675941
							N LYS 101A – 15960	2.79682	0.400003
	NZ LYS 101A-15940	6.22	1.063				NZ LYS 101A – 15958	5.32235	0.939266
							O LYS 101A – 15961	2.98326	0.589079
				SG CYS 181A-15926	3.815	1.5
	Nearby waters	10.765	2.057	Nearby waters	12.313	2.428	Nearby waters	9.60699	1.99175
38	NZ LYS 101A-15940	4.243	0.48				NZ LYS 101A – 15958	5.69189	0.731215
	NZ LYS 103A-15940	3.898	1.052				NZ LYS 103A – 15958	4.12657	1.00531
							NZ LYS 138B – 15958	6.79723	0.758596
							NZ LYS 138B – 15999	6.02297	1.42909
	O GLU 138B-15942	2.696	0.306
	O GLU 138B-15945	2.527	0.518
				N LYS 101A-15924	2.713	0.28	N LYS 101A – 15960	2.92977	0.404002
				N LYS 101A-15922	2.223	0.283	N LYS 101A – 15958	2.74408	0.785312
	Nearby waters	11.09	2.093	Nearby waters	11.573	2.246	Nearby waters	10.7327	2.3013
45	NZ LYS 101A-15940	4.126	0.385	NZ LYS 101A-15922	3.678	0.646	NZ LYS 101A-15958	5.27994	0.724668
	NZ LYS 103A-15940	3.845	0.697				NZ LYS 103A-15958	3.77735	0.673177
	O GLU 138B-15945	2.623	0.588
	N LYS 101A-15942	2.599	0.269
				OE1 GLU 138B-15925	2.479	1.723
				O GLU 138B-15948	2.535	1.739
	Nearby waters	9.092	1.819	Nearby waters	15.006	2.803	Nearby waters	10.6503	2.20928
46	O GLU 138B-15944	4.079	3.087	O GLU 138B-15927	4.459	0.829
	N LYS 101A-15940	3.087	0.663				N LYS 101A – 15958	2.84854	0.6464
	NZ LYS 103A-15940	3.464	0.601				NZ LYS 103A – 15958	3.41294	0.557754
	O ILE 180A-15944	3.311	0.624
	OG1 THR 139B-15941	3.668	1.146
				SG CYS 181A-15947	3.419	1.004
				OH TYR 183A-15952	3.825	0.787
				OH TYR 183A-15947	2.472	0.883
				ND2 ASN 103A-15924	3.852	1.308
							OG1 THR 139B – 15959	5.73434	1.16269
							NZ LYS 101A – 15998	4.57798	0.839574
	Nearby waters	11.5	2.206	Nearby waters	12.761	2.505	Nearby waters	11.4363	2.28681
