# Supplementary material for: Computational development of rubromycin-based lead compounds for HIV-1 reverse transcriptase inhibition
Source: PeerJ. 2014 Jul 10;2:e470. doi: 10.7717/peerj.470 (PMC4103094; doi:10.7717/peerj.470)
Supplement: Supplemental Information 4 [file peerj-02-470-s004.xlsx]

## Sheet: Folha1
																		Correlations between Delta total and Delta MM	Correlations between Delta total and Delta PB	Correlations between Delta total and Delta SAS	Correlations between Delta total and (Delta MM+ Delta PB)
		MM prot + ligand	MM ligand	MM prot	PB prot + ligand	PB ligand	PB prot + ligand	SAS prot-+ligand	SAS ligand	SAS prot	Delta MM	Delta PB	Delta SAS	Delta MM + Delta PB	0.0054*Delta SAS	Delta total
13	WT	-2916.93	62.6894	-2907.04	-20158.4	-90.7443	-20154.8	49376.6	707.688	49628.1	-72.5842	87.0938	-959.187	14.5096	-5.17961	9.33		0.667215	0.999699	0.726645	0.999846
13	mut	-2732.23	42.0409	-2702.07	-20337.1	-72.482	-20345	49295.5	707.475	49619.4	-72.2026	80.3616	-1031.31	8.15905	-5.56909	2.59007
13	mut B	-2269.49	41.8842	-2238.26	-20749.5	-77.5395	-20743.1	50316.2	708.637	50629.4	-73.1146	71.1845	-1021.87	-1.9301	-5.51809	-7.44813
gamma-rubromycin	WT	-2916.42	50.1543	-2903.32	-20080.4	-76.4638	-20065.4	49016.5	699.943	49183.5	-63.2529	61.4945	-866.882	-1.75845	-4.68116	-6.43962		0.144594	0.201967	-0.610064	0.998658
gamma-rubromycin	mut	-2717.88	52.2157	-2695.45	-20429.5	-77.389	-20435.5	50125.7	695.062	50426.7	-74.6419	83.4252	-996.016	8.78332	-5.37849	3.40477
gamma-rubromycin	mut B	-2504.43	45.9444	-2454.52	-20433.6	-83.3762	-20445.3	49569.3	697.252	49853.2	-95.8541	95.0165	-981.149	-0.837547	-5.2982	-6.13581
27	WT	-2786.65	66.6938	-2767.47	-20287.8	-89.3379	-20298.5	49513.1	702.193	49726.5	-85.8702	100.039	-915.614	14.1684	-4.94431	9.22402		0.951385	-0.664421	0.886494	0.999947
27	mut	-2868.52	65.0896	-2866.88	-20156.7	-87.7737	-20157.6	49091.8	691.986	49324.1	-66.7286	88.6708	-924.36	21.9422	-4.99154	16.9506
27	mut B	-2187.21	63.4649	-2154.33	-20658	-84.6041	-20671.3	49604.4	699.5	49897.9	-96.3499	97.9368	-993.031	1.5869	-5.36237	-3.7754
36	WT	-2809.75	31.0632	-2762.94	-20299.5	-73.6622	-20308.5	48832.1	655.295	49124.7	-77.8729	82.6102	-947.889	4.73735	-5.1186	-0.381183		0.90966	-0.456083	-0.846741	0.99999
36	mut	-2993.88	27.7362	-2948.84	-20062.5	-77.0206	-20073.4	48491	656.831	48806.9	-72.7781	87.951	-972.772	15.1729	-5.25297	9.91992
36	mut B	-2396.07	28.3358	-2327.63	-20475.6	-79.2092	-20490.8	48805.9	657.633	49100	-96.7725	94.4775	-951.758	-2.29502	-5.13949	-7.43457
37	WT	-2657.61	28.6866	-2606.22	-20524.4	-74.0368	-20539.1	49560.1	678.907	49842	-80.0808	88.76	-960.848	8.67918	-5.18858	3.49062		0.242062	0.100479	0.96061	0.999926
37	mut	-2893.91	31.6825	-2852.85	-20234.4	-77.5872	-20234.4	49527.8	682.2	49844.5	-72.7399	77.6	-998.904	4.86005	-5.39408	-0.534017
37	mut B	-2598.03	30.3779	-2540.26	-20261.2	-78.0053	-20275	48950.6	678.558	49268.2	-88.1464	91.8155	-996.178	3.6691	-5.37936	-1.71022
38	WT	-3060.3	17.7007	-2991.86	-20074.3	-81.7037	-20085	49403.7	680.276	49694	-86.1351	92.4836	-970.559	6.34855	-5.24102	1.10753		-0.159447	0.786862	-0.686042	0.999939
38	mut	-2666.88	15.8469	-2602.49	-20326	-77.9294	-20339.3	49116.9	680.847	49400.4	-80.2403	91.151	-964.351	10.9107	-5.20749	5.70308
38	mut B	-2273.98	16.0868	-2211.36	-20599.3	-81.9272	-20598.2	49188.1	684.508	49450.4	-78.7094	80.879	-946.814	2.1696	-5.11279	-2.94312
45	WT	-2820.72	15.6923	-2743.16	-20186.6	-88.9852	-20201	49223	635.446	49506.2	-93.2589	103.377	-918.638	10.1179	-4.96064	5.15718		-0.941051	0.963439	-0.220804	0.995886
45	mut	-2762.14	17.3382	-2699.73	-20388	-89.2148	-20384.4	49511.1	641.979	49670.6	-79.7531	85.642	-801.475	5.8889	-4.32797	1.56092
45	mut B	-2147.25	15.9732	-2086.28	-20766.5	-88.6145	-20757.8	49488.8	640.489	49741.7	-76.9401	79.9302	-893.406	2.99013	-4.82439	-1.83442
46	WT	-2807.72	35.2487	-2743.2	-20796.3	-84.715	-20810.9	48920.6	684.037	49200	-99.7651	99.2684	-963.449	-0.496783	-5.20262	-5.69942		-0.340709	0.433293	0.0787149	0.98392
46	mut	-2740.57	29.0049	-2698.53	-20308.7	-74.3604	-20302.4	49289.4	686.533	49468.9	-71.039	68.1147	-866.016	-2.92427	-4.67649	-7.60075
46	mut B	-2083.74	25.6788	-2018.87	-20784.7	-80.6396	-20790.5	49515.1	687.917	49803.5	-90.5472	86.4931	-976.308	-4.05403	-5.27206	-9.32607
														0
rilpivirine	WT	-3131.43	-276.378	-2769.41	-20330.9	-46.1827	-20352.5	49149.1	596.773	49432.4	-85.6439	67.7807	-880.043	-17.8632	-4.75223	-22.6154		0.655807	-0.595585	-0.692639	0.999755
rilpivirine	mut	-3405.05	-262.961	-3041.84	-19985.7	-45.4951	-20024.1	49066.3	599.043	49340.1	-100.252	83.91	-872.893	-16.3424	-4.71362	-21.056
rilpivirine	mut B	-2639.22	-263.13	-2312.84	-20576.3	-44.9746	-20580.3	49699.2	596.584	49995.9	-63.2471	49.0105	-893.285	-14.2366	-4.82374	-19.0604
		total complex	total ligand	total prot		Diff
