# Supplementary material for: Computational development of rubromycin-based lead compounds for HIV-1 reverse transcriptase inhibition
Source: PeerJ. 2014 Jul 10;2:e470. doi: 10.7717/peerj.470 (PMC4103094; doi:10.7717/peerj.470)
Supplement: Supplemental Information 8 — Diagnostic distances (K154-N255 and D67-Q242) in the last 15 ns of the simulation of wild-type reverse-transcriptase bound to ligand 24. Distances observed in the catalytically active conformation are shown in the graph as dotted lines. [file peerj-02-470-s008.xls]

## Sheet: MD_0_WT_open_v_extended
					D67 Q242	N 255 K 154
15000	28.35	33.665			25.366	28.026
15250	26.822	32.726			25.366	28.026
15500	29.377	30.102			25.366	28.026
15750	31.441	32.66			25.366	28.026
16000	32.439	32.964			25.366	28.026
16250	35.03	32.255			25.366	28.026
16500	34.645	33.456			25.366	28.026
16750	38.285	35.18			25.366	28.026
17000	28.57	32.346			25.366	28.026
17250	25.316	32.065			25.366	28.026
17500	30.432	31.293			25.366	28.026
17750	32.274	30.769			25.366	28.026
18000	28.169	32.447			25.366	28.026
18250	29.126	32.319			25.366	28.026
18500	28.854	33.181			25.366	28.026
18750	27.528	31.992			25.366	28.026
19000	30.028	32.364			25.366	28.026
19250	27.33	33.446			25.366	28.026
19500	33.634	32.544			25.366	28.026
19750	31.282	31.582			25.366	28.026
20000	30.009	31.532			25.366	28.026
20250	29.496	29.816			25.366	28.026
20500	29.266	30.081			25.366	28.026
20750	29.351	33.563			25.366	28.026
21000	28.009	30.809			25.366	28.026
21250	33.304	34.414			25.366	28.026
21500	34.765	31.966			25.366	28.026
21750	32.376	30.865			25.366	28.026
22000	33.102	30.604			25.366	28.026
22250	30.34	31.506			25.366	28.026
22500	27.937	29.715			25.366	28.026
22750	27.543	31.297			25.366	28.026
23000	29.341	30.508			25.366	28.026
23250	32.681	31.701			25.366	28.026
23500	35.819	31.364			25.366	28.026
23750	30.091	32.189			25.366	28.026
24000	35.373	35.394			25.366	28.026
24250	29.22	32.108			25.366	28.026
24500	31.552	31.847			25.366	28.026
24750	33.415	31.117			25.366	28.026
25000	30.506	30.684			25.366	28.026
25250	28.942	29.586			25.366	28.026
25500	29.359	31.228			25.366	28.026
25750	31.495	32.118			25.366	28.026
26000	32.78	29.954			25.366	28.026
26250	36.951	33.162			25.366	28.026
26500	35.774	30.028			25.366	28.026
26750	30.997	30.846			25.366	28.026
27000	32.361	30.698			25.366	28.026
27250	34.94	31.755			25.366	28.026
27500	32.358	31.521			25.366	28.026
27750	35.338	32.256			25.366	28.026
28000	38.575	32.416			25.366	28.026
28250	34.082	34.065			25.366	28.026
28500	31.755	32.958			25.366	28.026
28750	31.767	29.91			25.366	28.026
29000	31.941	31.142			25.366	28.026
29250	38.313	29.728			25.366	28.026
29500	34.859	30.519			25.366	28.026
29750	36.45	31.869			25.366	28.026
30000	34.812	30.369
