# Supplementary material for: Computational development of rubromycin-based lead compounds for HIV-1 reverse transcriptase inhibition
Source: PeerJ. 2014 Jul 10;2:e470. doi: 10.7717/peerj.470 (PMC4103094; doi:10.7717/peerj.470)
Supplement: Supplemental Information 9 — Diagnostic distances (K154-N255 and D67-Q242) in the last 15 ns of the simulation of wild-type reverse-transcriptase bound to ligand 27. Distances observed in the catalytically active conformation are shown in the graph as dotted lines. [file peerj-02-470-s009.xls]

## Sheet: MD_0_WT_open_v_extended
					D67 Q242	N 255 K 154
15000	36.12	37.512			25.366	28.026
15250	31.606	35.887			25.366	28.026
15500	29.133	34.957			25.366	28.026
15750	29.21	34.482			25.366	28.026
16000	27.472	33.545			25.366	28.026
16250	28.519	33.695			25.366	28.026
16500	31.806	36.436			25.366	28.026
16750	25.425	34.07			25.366	28.026
17000	27.919	34.979			25.366	28.026
17250	26.946	34.487			25.366	28.026
17500	29.102	33.82			25.366	28.026
17750	30.208	36.135			25.366	28.026
18000	31.627	36.073			25.366	28.026
18250	34.117	35.81			25.366	28.026
18500	35.614	37.24			25.366	28.026
18750	33.931	34.624			25.366	28.026
19000	32.314	35.746			25.366	28.026
19250	32.02	37.052			25.366	28.026
19500	32.642	35.917			25.366	28.026
19750	30.595	35.013			25.366	28.026
20000	31.71	33.481			25.366	28.026
20250	32.567	35.025			25.366	28.026
20500	27.063	34.581			25.366	28.026
20750	29.744	35.436			25.366	28.026
21000	32.883	34.092			25.366	28.026
21250	32.316	33.016			25.366	28.026
21500	33.272	33.694			25.366	28.026
21750	32.493	35.426			25.366	28.026
22000	33.087	34.525			25.366	28.026
22250	33.899	35.052			25.366	28.026
22500	29.283	36.28			25.366	28.026
22750	26.083	34.18			25.366	28.026
23000	26.72	33.63			25.366	28.026
23250	24.268	34.166			25.366	28.026
23500	29.698	36.804			25.366	28.026
23750	33.033	36.734			25.366	28.026
24000	32.313	34.943			25.366	28.026
24250	34.09	35.936			25.366	28.026
24500	32.167	33.956			25.366	28.026
24750	31.724	34.374			25.366	28.026
25000	29.89	34.55			25.366	28.026
25250	27.079	32.31			25.366	28.026
25500	30.567	34.117			25.366	28.026
25750	29.417	31.759			25.366	28.026
26000	25.637	31.609			25.366	28.026
26250	30.436	32.671			25.366	28.026
26500	30.029	34.356			25.366	28.026
26750	34.283	34.184			25.366	28.026
27000	38.601	35.167			25.366	28.026
27250	30.798	32.205			25.366	28.026
27500	30.314	33.725			25.366	28.026
27750	30.997	36.215			25.366	28.026
28000	33.664	36.227			25.366	28.026
28250	31.004	34.8			25.366	28.026
28500	30.015	34.474			25.366	28.026
28750	34.571	34.604			25.366	28.026
29000	36.287	34.704			25.366	28.026
29250	26.928	32.689			25.366	28.026
29500	27.835	32.84			25.366	28.026
29750	25.518	32.996			25.366	28.026
