# Supplementary material for: Computational development of rubromycin-based lead compounds for HIV-1 reverse transcriptase inhibition
Source: PeerJ. 2014 Jul 10;2:e470. doi: 10.7717/peerj.470 (PMC4103094; doi:10.7717/peerj.470)
Supplement: Supplemental Information 10 — Diagnostic distances (K154-N255 and D67-Q242) in the last 15 ns of the simulation of wild-type reverse-transcriptase bound to ligand 32. Distances observed in the catalytically active conformation are shown in the graph as dotted lines. [file peerj-02-470-s010.xls]

## Sheet: MD_0_WT_open_v_extended
					D67 Q242	N 255 K 154
15000	35.779	32.857			25.366	28.026
15250	35.853	33.538			25.366	28.026
15500	33.304	33.73			25.366	28.026
15750	32.395	33.67			25.366	28.026
16000	32.734	30.937			25.366	28.026
16250	30.738	32.961			25.366	28.026
16500	32.291	32.962			25.366	28.026
16750	31.412	32.436			25.366	28.026
17000	33.972	33.06			25.366	28.026
17250	36.076	32.359			25.366	28.026
17500	32.061	30.877			25.366	28.026
17750	33.445	31.355			25.366	28.026
18000	34.983	31.13			25.366	28.026
18250	31.819	31.711			25.366	28.026
18500	35.634	32.527			25.366	28.026
18750	30.529	31.804			25.366	28.026
19000	31.441	30.179			25.366	28.026
19250	31.454	29.188			25.366	28.026
19500	30.634	30.304			25.366	28.026
19750	30.914	30.552			25.366	28.026
20000	32.79	28.773			25.366	28.026
20250	32.74	30.339			25.366	28.026
20500	31.999	31.145			25.366	28.026
20750	26.628	26.458			25.366	28.026
21000	32.366	28.914			25.366	28.026
21250	34.066	31.247			25.366	28.026
21500	35.156	29.84			25.366	28.026
21750	41.283	28.105			25.366	28.026
22000	37.528	29.574			25.366	28.026
22250	32.883	25.709			25.366	28.026
22500	36.758	28.324			25.366	28.026
22750	33.635	29.512			25.366	28.026
23000	31.844	28.923			25.366	28.026
23250	34.883	30.411			25.366	28.026
23500	34.607	31.979			25.366	28.026
23750	35.767	31.387			25.366	28.026
24000	36.736	31.064			25.366	28.026
24250	33.615	30.895			25.366	28.026
24500	33.353	29.537			25.366	28.026
24750	35.127	29.763			25.366	28.026
25000	31.697	30.187			25.366	28.026
25250	29.985	31.424			25.366	28.026
25500	28.995	30.867			25.366	28.026
25750	30.595	31.618			25.366	28.026
26000	30.968	33.008			25.366	28.026
26250	28.532	31.235			25.366	28.026
26500	26.118	31.435			25.366	28.026
26750	32.304	32.246			25.366	28.026
27000	31.898	31.471			25.366	28.026
27250	31.344	30.796			25.366	28.026
27500	29.561	30.454			25.366	28.026
27750	32.005	32.893			25.366	28.026
28000	30.849	32.562			25.366	28.026
28250	30.703	30.655			25.366	28.026
28500	30.791	29.414			25.366	28.026
28750	35.164	31.145			25.366	28.026
29000	29.995	30.835			25.366	28.026
29250	32.28	28.304			25.366	28.026
29500	27.17	32.045			25.366	28.026
29750	30.798	30.692			25.366	28.026
30000	29.622	29.997
