# Supplementary material for: Computational development of rubromycin-based lead compounds for HIV-1 reverse transcriptase inhibition
Source: PeerJ. 2014 Jul 10;2:e470. doi: 10.7717/peerj.470 (PMC4103094; doi:10.7717/peerj.470)
Supplement: Supplemental Information 11 — Diagnostic distances (K154-N255 and D67-Q242) in the last 15 ns of the simulation of wild-type reverse-transcriptase bound to ligand 36. Distances observed in the catalytically active conformation are shown in the graph as dotted lines. [file peerj-02-470-s011.xls]

## Sheet: MD_0_WT_open_v_extended
					D67 Q242	N 255 K 154
15000	31.702	33.908			25.366	28.026
15250	31.901	32.8			25.366	28.026
15500	32.111	32.477			25.366	28.026
15750	33.093	31.521			25.366	28.026
16000	34.254	31.198			25.366	28.026
16250	31.944	31.366			25.366	28.026
16500	31.855	29.597			25.366	28.026
16750	31.092	30.17			25.366	28.026
17000	32.487	32.641			25.366	28.026
17250	33.149	32.72			25.366	28.026
17500	30.496	30.609			25.366	28.026
17750	33.984	33.923			25.366	28.026
18000	34.035	33.295			25.366	28.026
18250	34.788	34.405			25.366	28.026
18500	34.025	34.332			25.366	28.026
18750	35.007	33.085			25.366	28.026
19000	35.798	32.879			25.366	28.026
19250	34.935	33.64			25.366	28.026
19500	30.641	33.917			25.366	28.026
19750	32.536	32.697			25.366	28.026
20000	31.713	34.335			25.366	28.026
20250	33.618	36.605			25.366	28.026
20500	28.82	34.117			25.366	28.026
20750	30.068	34.242			25.366	28.026
21000	34.472	32.808			25.366	28.026
21250	31.176	34.588			25.366	28.026
21500	34.042	36.261			25.366	28.026
21750	32.177	37.014			25.366	28.026
22000	32.814	36.641			25.366	28.026
22250	36.484	35.214			25.366	28.026
22500	31.467	34.47			25.366	28.026
22750	28.732	35.646			25.366	28.026
23000	29.963	32.904			25.366	28.026
23250	26.806	30.705			25.366	28.026
23500	27.866	32.041			25.366	28.026
23750	30.862	33.29			25.366	28.026
24000	31.915	35.705			25.366	28.026
24250	28.992	34.481			25.366	28.026
24500	29.978	35.189			25.366	28.026
24750	28.526	33.762			25.366	28.026
25000	28.397	34.438			25.366	28.026
25250	26.489	36.063			25.366	28.026
25500	28.667	36.359			25.366	28.026
25750	31.424	34.474			25.366	28.026
26000	31.503	34.581			25.366	28.026
26250	31.02	32.687			25.366	28.026
26500	25.141	34.111			25.366	28.026
26750	29.513	32.733			25.366	28.026
27000	32.606	33.56			25.366	28.026
27250	31.644	34.768			25.366	28.026
27500	32.29	32.724			25.366	28.026
27750	29.757	33.495			25.366	28.026
28000	26.67	32.839			25.366	28.026
28250	30.277	32.658			25.366	28.026
28500	30.294	34.722			25.366	28.026
28750	32.409	34.276			25.366	28.026
29000	30.618	33.104			25.366	28.026
29250	34.459	35.257			25.366	28.026
29500	33.189	35.657			25.366	28.026
29750	28.23	35.97			25.366	28.026
