# Supplementary material for: Computational development of rubromycin-based lead compounds for HIV-1 reverse transcriptase inhibition
Source: PeerJ. 2014 Jul 10;2:e470. doi: 10.7717/peerj.470 (PMC4103094; doi:10.7717/peerj.470)
Supplement: Supplemental Information 12 — Diagnostic distances (K154-N255 and D67-Q242) in the last 15 ns of the simulation of wild-type reverse-transcriptase bound to ligand 37. Distances observed in the catalytically active conformation are shown in the graph as dotted lines. [file peerj-02-470-s012.xls]

## Sheet: MD_0_WT_open_v_extended
					D67 Q242	N 255 K 154
15000	28.955	26.599			25.366	28.026
15250	30.922	28.32			25.366	28.026
15500	32.087	29.762			25.366	28.026
15750	30.253	26.746			25.366	28.026
16000	27.785	30.291			25.366	28.026
16250	26.547	30.077			25.366	28.026
16500	31.72	28.602			25.366	28.026
16750	33.775	29.043			25.366	28.026
17000	34.253	26.678			25.366	28.026
17250	31.755	27.278			25.366	28.026
17500	34.236	31.346			25.366	28.026
17750	34.111	28.83			25.366	28.026
18000	30.69	28.501			25.366	28.026
18250	33.495	29.406			25.366	28.026
18500	33.829	27.041			25.366	28.026
18750	33.504	30.175			25.366	28.026
19000	32.089	30.597			25.366	28.026
19250	29.108	28.721			25.366	28.026
19500	32.482	27.597			25.366	28.026
19750	33.664	29.169			25.366	28.026
20000	33.89	28.205			25.366	28.026
20250	32.573	27.043			25.366	28.026
20500	35.251	27.129			25.366	28.026
20750	30.556	28.903			25.366	28.026
21000	32.146	27.784			25.366	28.026
21250	32.028	27.852			25.366	28.026
21500	33.176	26.901			25.366	28.026
21750	28.451	24.231			25.366	28.026
22000	28.045	26.107			25.366	28.026
22250	30.04	27.762			25.366	28.026
22500	29.415	27.786			25.366	28.026
22750	31.849	28.589			25.366	28.026
23000	33.508	26.841			25.366	28.026
23250	31.88	29.698			25.366	28.026
23500	31.769	27.432			25.366	28.026
23750	30.59	28.382			25.366	28.026
24000	36.15	28.513			25.366	28.026
24250	32.65	28.863			25.366	28.026
24500	33.677	27.008			25.366	28.026
24750	35.123	27.419			25.366	28.026
25000	31.351	27.884			25.366	28.026
25250	35.017	25.685			25.366	28.026
25500	32.348	26.446			25.366	28.026
25750	36.723	28.455			25.366	28.026
26000	35.175	28.966			25.366	28.026
26250	30.535	31.844			25.366	28.026
26500	35.935	28.279			25.366	28.026
26750	30.983	26.856			25.366	28.026
27000	33.549	29.38			25.366	28.026
27250	30.514	27.563			25.366	28.026
27500	28.978	29.052			25.366	28.026
27750	32.146	27.415			25.366	28.026
28000	29.557	28.777			25.366	28.026
28250	26.506	28.522			25.366	28.026
28500	30.448	27.945			25.366	28.026
28750	29.091	27.186			25.366	28.026
29000	28.127	28.473			25.366	28.026
29250	31.295	31.207			25.366	28.026
29500	29.699	27.619			25.366	28.026
29750	32.333	28.186			25.366	28.026
