# Supplementary material for: Computational development of rubromycin-based lead compounds for HIV-1 reverse transcriptase inhibition
Source: PeerJ. 2014 Jul 10;2:e470. doi: 10.7717/peerj.470 (PMC4103094; doi:10.7717/peerj.470)
Supplement: Supplemental Information 16 [file peerj-02-470-s016.xls]

## Sheet: MD_0_WT_open_v_extended
					D67 Q242	N 255 K 154
15000	39.756	32.095			25.366	28.026
15250	41.704	34.612			25.366	28.026
15500	37.991	35.153			25.366	28.026
15750	40.996	34.346			25.366	28.026
16000	39.627	33.957			25.366	28.026
16250	41.148	33.409			25.366	28.026
16500	37.875	36.708			25.366	28.026
16750	40.258	34.487			25.366	28.026
17000	37.829	33.935			25.366	28.026
17250	38.563	36.507			25.366	28.026
17500	39.839	35.786			25.366	28.026
17750	37.177	36.08			25.366	28.026
18000	37.316	31.97			25.366	28.026
18250	40.522	34.693			25.366	28.026
18500	39.979	34.366			25.366	28.026
18750	39.793	34.873			25.366	28.026
19000	39.961	34.509			25.366	28.026
19250	38.765	33.215			25.366	28.026
19500	42.739	34.473			25.366	28.026
19750	43.181	35.087			25.366	28.026
20000	37.799	35.026			25.366	28.026
20250	41.126	33.991			25.366	28.026
20500	39.115	33.182			25.366	28.026
20750	36.708	33.739			25.366	28.026
21000	40.466	32.03			25.366	28.026
21250	41.098	32.102			25.366	28.026
21500	41.585	35.084			25.366	28.026
21750	36.871	36.522			25.366	28.026
22000	40.321	33.323			25.366	28.026
22250	41.449	34.851			25.366	28.026
22500	44.897	36.577			25.366	28.026
22750	43.177	34.592			25.366	28.026
23000	44.084	32.681			25.366	28.026
23250	40.185	31.809			25.366	28.026
23500	41.519	31.504			25.366	28.026
23750	41.598	31.792			25.366	28.026
24000	44.572	30.223			25.366	28.026
24250	43.56	29.019			25.366	28.026
24500	43.173	30.079			25.366	28.026
24750	43.988	30.756			25.366	28.026
25000	45.808	31.921			25.366	28.026
25250	43.91	32.173			25.366	28.026
25500	45.849	31.483			25.366	28.026
25750	44.17	31.597			25.366	28.026
26000	41.753	31.669			25.366	28.026
26250	45.225	27.659			25.366	28.026
26500	48.04	29.34			25.366	28.026
26750	43.574	29.95			25.366	28.026
27000	41.741	29.654			25.366	28.026
27250	43.571	32.237			25.366	28.026
27500	44.175	31.334			25.366	28.026
27750	40.256	30.938			25.366	28.026
28000	39.761	29.166			25.366	28.026
					25.366	28.026
					25.366	28.026
					25.366	28.026
					25.366	28.026
					25.366	28.026
					25.366	28.026
					25.366	28.026
