# Supplementary material for: Computational development of rubromycin-based lead compounds for HIV-1 reverse transcriptase inhibition
Source: PeerJ. 2014 Jul 10;2:e470. doi: 10.7717/peerj.470 (PMC4103094; doi:10.7717/peerj.470)
Supplement: Supplemental Information 18 [file peerj-02-470-s018.xls]

## Sheet: MD_0_WT_open_v_extended
					D67 Q242	N 255 K 154
15000	30.013	29.105			25.366	28.026
15250	29.922	30.813			25.366	28.026
15500	33.116	29.846			25.366	28.026
15750	31.089	33.226			25.366	28.026
16000	29.747	30.462			25.366	28.026
16250	27.239	29.59			25.366	28.026
16500	29.394	27.286			25.366	28.026
16750	27.12	26.002			25.366	28.026
17000	35.109	25.292			25.366	28.026
17250	31.802	26.255			25.366	28.026
17500	35.906	27.481			25.366	28.026
17750	33.308	25.976			25.366	28.026
18000	31.323	22.132			25.366	28.026
18250	29.594	24.488			25.366	28.026
18500	32.137	21.682			25.366	28.026
18750	32.514	24.83			25.366	28.026
19000	29.424	26.098			25.366	28.026
19250	31.348	23.516			25.366	28.026
19500	34.838	25.801			25.366	28.026
19750	33.19	27.303			25.366	28.026
20000	33.654	26.251			25.366	28.026
20250	31.209	28.488			25.366	28.026
20500	34.677	24.944			25.366	28.026
20750	32.459	24.725			25.366	28.026
21000	31.204	25.606			25.366	28.026
21250	27.902	24.769			25.366	28.026
21500	27.272	24.581			25.366	28.026
21750	29.088	24.287			25.366	28.026
22000	30.207	25.698			25.366	28.026
22250	30.694	22.212			25.366	28.026
22500	28.813	24.86			25.366	28.026
22750	30.169	24.516			25.366	28.026
23000	32.072	25.654			25.366	28.026
23250	35.964	22.672			25.366	28.026
23500	29.696	25.796			25.366	28.026
23750	29.905	25.706			25.366	28.026
24000	28.664	23.969			25.366	28.026
24250	29.003	24.774			25.366	28.026
24500	29.147	24.094			25.366	28.026
24750	29.071	23.817			25.366	28.026
25000	29.872	25.645			25.366	28.026
25250	27.95	27.192			25.366	28.026
25500	31.382	24.41			25.366	28.026
25750	28.376	25.928			25.366	28.026
26000	29.933	25.963			25.366	28.026
26250	31.27	24.397			25.366	28.026
26500	27.377	24.329			25.366	28.026
26750	26.761	25.986			25.366	28.026
27000	28.279	27.05			25.366	28.026
27250	32.905	25.196			25.366	28.026
27500	28.793	26.466			25.366	28.026
27750	31.204	24.414			25.366	28.026
28000	30.273	26.537			25.366	28.026
28250	29.988	25.332			25.366	28.026
28500	27.647	25.726			25.366	28.026
28750	28.202	24.412			25.366	28.026
29000	30.608	28.208			25.366	28.026
29250	29.373	23.562			25.366	28.026
29500	30.299	24.942			25.366	28.026
29750	31.059	25.066			25.366	28.026
30000	34.258	22.774
