# Supplementary material for: Computational development of rubromycin-based lead compounds for HIV-1 reverse transcriptase inhibition
Source: PeerJ. 2014 Jul 10;2:e470. doi: 10.7717/peerj.470 (PMC4103094; doi:10.7717/peerj.470)
Supplement: Supplemental Information 20 [file peerj-02-470-s020.xls]

## Sheet: MD_0_WT_open_v_extended
					D67 Q242	N 255 K 154
15000	32.016	33.18			25.366	28.026
15250	26.563	32.264			25.366	28.026
15500	31.849	32.941			25.366	28.026
15750	33.985	35.024			25.366	28.026
16000	31.818	33.945			25.366	28.026
16250	30.026	30.992			25.366	28.026
16500	30.664	31.627			25.366	28.026
16750	31.079	32.794			25.366	28.026
17000	34.065	34.427			25.366	28.026
17250	32.226	32.567			25.366	28.026
17500	29.783	32.314			25.366	28.026
17750	30.66	32.646			25.366	28.026
18000	34.056	31.599			25.366	28.026
18250	33.719	31.338			25.366	28.026
18500	32.052	31.551			25.366	28.026
18750	34.873	33.163			25.366	28.026
19000	34.574	33.455			25.366	28.026
19250	36.685	30.976			25.366	28.026
19500	38.505	32.486			25.366	28.026
19750	38.535	32.19			25.366	28.026
20000	36.011	31.744			25.366	28.026
20250	34.725	35.027			25.366	28.026
20500	34.802	33.78			25.366	28.026
20750	38.057	31.542			25.366	28.026
21000	36.17	30.101			25.366	28.026
21250	35.912	31.603			25.366	28.026
21500	38.167	32.655			25.366	28.026
21750	37.812	29.895			25.366	28.026
22000	39.171	32.298			25.366	28.026
22250	42.575	35.723			25.366	28.026
22500	38.933	36.974			25.366	28.026
22750	41.887	32.38			25.366	28.026
23000	40.296	35.317			25.366	28.026
23250	41.683	35.352			25.366	28.026
23500	41.247	32.705			25.366	28.026
23750	36.451	32.994			25.366	28.026
24000	37.596	32.99			25.366	28.026
24250	36.862	33.213			25.366	28.026
24500	37.372	32.4			25.366	28.026
24750	37.476	32.151			25.366	28.026
25000	38.005	31.785			25.366	28.026
25250	41.468	30.989			25.366	28.026
25500	39.082	30.267			25.366	28.026
25750	40.22	29.633			25.366	28.026
26000	38.561	31.578			25.366	28.026
26250	34.983	33.572			25.366	28.026
26500	37.639	31.292			25.366	28.026
26750	35.222	31.735			25.366	28.026
27000	35.472	29.987			25.366	28.026
27250	35.157	30.102			25.366	28.026
27500	37.468	30.566			25.366	28.026
27750	32.611	30.348			25.366	28.026
28000	32.076	31.11			25.366	28.026
28250	33.012	31.648			25.366	28.026
28500	34.133	33.098			25.366	28.026
28750	34.873	30.774			25.366	28.026
29000	33.897	31.301			25.366	28.026
29250	30.066	31.698			25.366	28.026
29500	33.312	31.675			25.366	28.026
29750	32.213	30.217			25.366	28.026
30000	33.132	33.34
