# Supplementary material for: Computational development of rubromycin-based lead compounds for HIV-1 reverse transcriptase inhibition
Source: PeerJ. 2014 Jul 10;2:e470. doi: 10.7717/peerj.470 (PMC4103094; doi:10.7717/peerj.470)
Supplement: Supplemental Information 21 [file peerj-02-470-s021.xls]

## Sheet: MD_0_WT_open_v_extended
					D67 Q242	N 255 K 154
15000	31.698	32.05			25.366	28.026
15250	28.179	32.831			25.366	28.026
15500	26.661	28.855			25.366	28.026
15750	25.734	30.648			25.366	28.026
16000	24.732	32.566			25.366	28.026
16250	26.059	30.899			25.366	28.026
16500	28.48	31.173			25.366	28.026
16750	26.778	33.022			25.366	28.026
17000	27.714	30.265			25.366	28.026
17250	30.533	30.976			25.366	28.026
17500	30.747	33.221			25.366	28.026
17750	30.766	32.126			25.366	28.026
18000	29.172	32.03			25.366	28.026
18250	32.781	30.459			25.366	28.026
18500	31.132	34.859			25.366	28.026
18750	31.146	30.173			25.366	28.026
19000	32.045	31.304			25.366	28.026
19250	29.813	29.8			25.366	28.026
19500	32.761	32.837			25.366	28.026
19750	35.986	33.87			25.366	28.026
20000	30.848	33.366			25.366	28.026
20250	34.088	31.56			25.366	28.026
20500	34.777	31.986			25.366	28.026
20750	32.643	32.411			25.366	28.026
21000	30.457	30.379			25.366	28.026
21250	29.435	28.859			25.366	28.026
21500	32.066	28.111			25.366	28.026
21750	29.851	28.785			25.366	28.026
22000	30.02	29.302			25.366	28.026
22250	34.769	32.137			25.366	28.026
22500	34.699	34.257			25.366	28.026
22750	32.467	33.228			25.366	28.026
23000	29.362	30.817			25.366	28.026
23250	28.105	29.774			25.366	28.026
23500	31.429	29.985			25.366	28.026
23750	27.269	28.684			25.366	28.026
24000	28.252	28.053			25.366	28.026
24250	31.073	28.742			25.366	28.026
24500	30.838	30.103			25.366	28.026
24750	29.443	31.297			25.366	28.026
25000	30.087	30.542			25.366	28.026
25250	33.621	31.125			25.366	28.026
25500	34.534	29.706			25.366	28.026
25750	30.745	30.373			25.366	28.026
26000	30.743	29.265			25.366	28.026
26250	32.081	30.02			25.366	28.026
26500	30.843	28.907			25.366	28.026
26750	29.282	32.244			25.366	28.026
27000	29.413	32.019			25.366	28.026
27250	27.322	32.978			25.366	28.026
27500	30.427	30.395			25.366	28.026
27750	30.958	32.161			25.366	28.026
28000	25.244	31.497			25.366	28.026
28250	29.237	30.231			25.366	28.026
28500	27.383	31.142			25.366	28.026
28750	28.281	31.404			25.366	28.026
29000	30.632	31.153			25.366	28.026
29250	27.752	33.359			25.366	28.026
29500	30.08	31.096			25.366	28.026
29750	30.104	32.829			25.366	28.026
30000	31.243	31.292
