# Supplementary material for: Computational development of rubromycin-based lead compounds for HIV-1 reverse transcriptase inhibition
Source: PeerJ. 2014 Jul 10;2:e470. doi: 10.7717/peerj.470 (PMC4103094; doi:10.7717/peerj.470)
Supplement: Supplemental Information 22 [file peerj-02-470-s022.xls]

## Sheet: MD_0_WT_open_v_extended
					D67 Q242	N 255 K 154
15000	29.542	30.795			25.366	28.026
15250	30.341	29.626			25.366	28.026
15500	32.891	31.638			25.366	28.026
15750	34.323	30.908			25.366	28.026
16000	33.242	32.707			25.366	28.026
16250	34.413	32.301			25.366	28.026
16500	35.455	32.521			25.366	28.026
16750	31.266	30.836			25.366	28.026
17000	32.361	31.193			25.366	28.026
17250	28.881	32.126			25.366	28.026
17500	28.503	31.457			25.366	28.026
17750	26.338	30.442			25.366	28.026
18000	24.711	29.264			25.366	28.026
18250	24.7	30.222			25.366	28.026
18500	27.193	28.207			25.366	28.026
18750	27.404	28.75			25.366	28.026
19000	24.613	29.991			25.366	28.026
19250	25.25	29.299			25.366	28.026
19500	22.632	30.558			25.366	28.026
19750	26.726	30.675			25.366	28.026
20000	29.177	28.832			25.366	28.026
20250	26.046	28.973			25.366	28.026
20500	27.406	26.499			25.366	28.026
20750	31.561	26.01			25.366	28.026
21000	30.294	30.592			25.366	28.026
21250	29.351	28.318			25.366	28.026
21500	31.102	29.968			25.366	28.026
21750	30.889	27.952			25.366	28.026
22000	28.564	28.086			25.366	28.026
22250	28.821	29.544			25.366	28.026
22500	30.792	26.718			25.366	28.026
22750	24.408	27.486			25.366	28.026
23000	25.542	26.691			25.366	28.026
23250	28.827	29.252			25.366	28.026
23500	28.048	29.038			25.366	28.026
23750	30.763	28.144			25.366	28.026
24000	30.652	28.979			25.366	28.026
24250	33.374	28.888			25.366	28.026
24500	28.433	29.071			25.366	28.026
24750	30.083	30.925			25.366	28.026
25000	28.439	31.078			25.366	28.026
25250	26.896	28.082			25.366	28.026
25500	32.08	30.814			25.366	28.026
25750	28.74	29.551			25.366	28.026
26000	27.819	28.108			25.366	28.026
26250	27.94	28.651			25.366	28.026
26500	28.789	28.735			25.366	28.026
26750	28.633	29.966			25.366	28.026
27000	25.586	30.846			25.366	28.026
27250	26.422	30.342			25.366	28.026
27500	26.477	31.107			25.366	28.026
27750	23.856	28.923			25.366	28.026
28000	31.604	27.833			25.366	28.026
28250	34.166	27.925			25.366	28.026
28500	33.421	30.622			25.366	28.026
28750	32.166	29.412			25.366	28.026
29000	27.648	30.23			25.366	28.026
29250	27.242	29.406			25.366	28.026
29500	26.388	27.117			25.366	28.026
29750	30.87	27.312			25.366	28.026
30000	27.184	27.184
