# Supplementary material for: Computational development of rubromycin-based lead compounds for HIV-1 reverse transcriptase inhibition
Source: PeerJ. 2014 Jul 10;2:e470. doi: 10.7717/peerj.470 (PMC4103094; doi:10.7717/peerj.470)
Supplement: Supplemental Information 23 [file peerj-02-470-s023.xls]

## Sheet: MD_0_WT_open_v_extended
					D67 Q242	N 255 K 154
15000	36.257	31.826			25.366	28.026
15250	33.242	31.513			25.366	28.026
15500	36.622	32.094			25.366	28.026
15750	32.638	31.524			25.366	28.026
16000	31.436	30.634			25.366	28.026
16250	33.257	32.126			25.366	28.026
16500	31.988	31.909			25.366	28.026
16750	30.66	32.235			25.366	28.026
17000	28.113	28.529			25.366	28.026
17250	31.408	29.567			25.366	28.026
17500	30.396	30.731			25.366	28.026
17750	30.538	27.926			25.366	28.026
18000	29.156	29.089			25.366	28.026
18250	30.156	30.296			25.366	28.026
18500	37.735	30.383			25.366	28.026
18750	34.137	30.39			25.366	28.026
19000	31.538	29.682			25.366	28.026
19250	32.401	30.467			25.366	28.026
19500	33.69	31.532			25.366	28.026
19750	30.771	31.647			25.366	28.026
20000	30.558	32.568			25.366	28.026
20250	28.355	35.907			25.366	28.026
20500	29.497	35.137			25.366	28.026
20750	32.389	33.111			25.366	28.026
21000	32.795	35.067			25.366	28.026
21250	33.471	33.276			25.366	28.026
21500	36.491	32.704			25.366	28.026
21750	30.961	31.467			25.366	28.026
22000	32.663	32.402			25.366	28.026
22250	34.903	31.903			25.366	28.026
22500	31.205	31.589			25.366	28.026
22750	33.213	32.66			25.366	28.026
23000	35.311	33.574			25.366	28.026
23250	36.846	37.626			25.366	28.026
23500	30.049	33.974			25.366	28.026
23750	36.073	31.436			25.366	28.026
24000	30.654	30.183			25.366	28.026
24250	29.218	30.737			25.366	28.026
24500	30.885	30.924			25.366	28.026
24750	34.066	29.689			25.366	28.026
25000	35.825	31.892			25.366	28.026
25250	38.556	32.538			25.366	28.026
25500	40.997	32.599			25.366	28.026
25750	37.245	29.108			25.366	28.026
26000	36.258	29.711			25.366	28.026
26250	33.662	32.854			25.366	28.026
26500	35.264	31.144			25.366	28.026
26750	34.824	32.157			25.366	28.026
27000	35.833	30.633			25.366	28.026
27250	31.973	31.733			25.366	28.026
27500	32.453	31.216			25.366	28.026
27750	29.05	30.438			25.366	28.026
28000	34.819	31.134			25.366	28.026
28250	34.496	28.306			25.366	28.026
28500	32.684	31.524			25.366	28.026
28750	30.724	29.14			25.366	28.026
29000	28.864	28.717			25.366	28.026
29250	30.947	31.321			25.366	28.026
29500	32.681	29.481			25.366	28.026
29750	32.498	28.494			25.366	28.026
30000	30.016	28.059
