# Supplementary material for: Computational development of rubromycin-based lead compounds for HIV-1 reverse transcriptase inhibition
Source: PeerJ. 2014 Jul 10;2:e470. doi: 10.7717/peerj.470 (PMC4103094; doi:10.7717/peerj.470)
Supplement: Supplemental Information 24 [file peerj-02-470-s024.xls]

## Sheet: MD_0_WT_open_v_extended
					D67 Q242	N 255 K 154
15000	32.328	34.685			25.366	28.026
15250	31.649	32.022			25.366	28.026
15500	33.001	32.409			25.366	28.026
15750	34.146	34.454			25.366	28.026
16000	34.38	33.308			25.366	28.026
16250	33.142	31.035			25.366	28.026
16500	33.69	32.559			25.366	28.026
16750	31.117	33.353			25.366	28.026
17000	30.671	34.441			25.366	28.026
17250	32.793	33.581			25.366	28.026
17500	29.585	33.593			25.366	28.026
17750	28.758	32.099			25.366	28.026
18000	30.82	33.007			25.366	28.026
18250	29.167	31.629			25.366	28.026
18500	27.608	33.682			25.366	28.026
18750	29.292	34.215			25.366	28.026
19000	31.88	33.24			25.366	28.026
19250	30.825	33.716			25.366	28.026
19500	30.761	34.358			25.366	28.026
19750	30.438	33.848			25.366	28.026
20000	32.169	31.758			25.366	28.026
20250	34.604	30.257			25.366	28.026
20500	28.272	30.306			25.366	28.026
20750	27.961	29.71			25.366	28.026
21000	37.404	29.414			25.366	28.026
21250	30.803	29.777			25.366	28.026
21500	26.784	30.556			25.366	28.026
21750	26.968	28.281			25.366	28.026
22000	26.588	29.461			25.366	28.026
22250	27.569	30.779			25.366	28.026
22500	31.931	32.462			25.366	28.026
22750	31.845	31.116			25.366	28.026
23000	31.625	29.922			25.366	28.026
23250	34.277	28.449			25.366	28.026
23500	38.364	32.673			25.366	28.026
23750	32.257	32.602			25.366	28.026
24000	29.09	32.842			25.366	28.026
24250	31.439	32.958			25.366	28.026
24500	28.523	31.957			25.366	28.026
24750	33.351	29.058			25.366	28.026
25000	30.69	32.372			25.366	28.026
25250	29.314	34.913			25.366	28.026
25500	33.509	29.914			25.366	28.026
25750	32.804	31.214			25.366	28.026
26000	32.998	31.509			25.366	28.026
26250	32.844	30.725			25.366	28.026
26500	32.437	29.496			25.366	28.026
26750	32.074	32.016			25.366	28.026
27000	30.78	32.614			25.366	28.026
27250	32.836	31.973			25.366	28.026
27500	32.322	33.226			25.366	28.026
27750	30.065	30.194			25.366	28.026
28000	32.986	30.641			25.366	28.026
28250	38.962	30.734			25.366	28.026
28500	36.886	29.311			25.366	28.026
28750	35.272	30.594			25.366	28.026
29000	36.611	31.853			25.366	28.026
29250	38.374	30.157			25.366	28.026
29500	36.734	33.979			25.366	28.026
29750	37.213	36.746			25.366	28.026
30000	33.819	32.867
