# Supplementary material for: Computational development of rubromycin-based lead compounds for HIV-1 reverse transcriptase inhibition
Source: PeerJ. 2014 Jul 10;2:e470. doi: 10.7717/peerj.470 (PMC4103094; doi:10.7717/peerj.470)
Supplement: Supplemental Information 26 [file peerj-02-470-s026.xls]

## Sheet: MD_0_WT_open_v_extended
					D67 Q242	N 255 K 154
15000	27.392	27.468			25.366	28.026
15250	28.778	30.321			25.366	28.026
15500	28.745	31.857			25.366	28.026
15750	31.017	34.622			25.366	28.026
16000	29.916	33.135			25.366	28.026
16250	26.582	30.726			25.366	28.026
16500	27.827	30.547			25.366	28.026
16750	28.243	31.456			25.366	28.026
17000	29.908	32.645			25.366	28.026
17250	31.282	30.036			25.366	28.026
17500	31.584	31.246			25.366	28.026
17750	32.975	30.101			25.366	28.026
18000	33.326	30.057			25.366	28.026
18250	33.252	31.598			25.366	28.026
18500	36.648	33.236			25.366	28.026
18750	35.858	31.087			25.366	28.026
19000	33.354	31.012			25.366	28.026
19250	35.635	30.156			25.366	28.026
19500	31.715	30.566			25.366	28.026
19750	32.581	30.937			25.366	28.026
20000	36.11	31.629			25.366	28.026
20250	36.139	30.756			25.366	28.026
20500	36.379	33.5			25.366	28.026
20750	31.094	29.94			25.366	28.026
21000	30.643	31.488			25.366	28.026
21250	31.446	27.81			25.366	28.026
21500	33.144	31.84			25.366	28.026
21750	31.125	32.467			25.366	28.026
22000	33.393	32.718			25.366	28.026
22250	32.302	32.781			25.366	28.026
22500	30.539	31.919			25.366	28.026
22750	31.577	30.973			25.366	28.026
23000	35.271	32.376			25.366	28.026
23250	31.612	31.102			25.366	28.026
23500	32.432	31.617			25.366	28.026
23750	33.045	33.538			25.366	28.026
24000	28.489	30.546			25.366	28.026
24250	31.791	33.162			25.366	28.026
24500	28.618	33.287			25.366	28.026
24750	30.826	30.347			25.366	28.026
25000	30.049	34.024			25.366	28.026
25250	34.894	30.823			25.366	28.026
25500	31.064	32.812			25.366	28.026
25750	33.22	33.325			25.366	28.026
26000	33.887	35.006			25.366	28.026
26250	27.734	29.916			25.366	28.026
26500	30.511	32.075			25.366	28.026
26750	31.223	31.294			25.366	28.026
27000	29.728	34.221			25.366	28.026
27250	29.93	32.097			25.366	28.026
27500	33.284	33.831			25.366	28.026
27750	34.066	32.613			25.366	28.026
28000	34.948	34.404			25.366	28.026
28250	29.355	33.366			25.366	28.026
28500	30.867	35.343			25.366	28.026
28750	32.457	33.348			25.366	28.026
29000	34.648	33.691			25.366	28.026
29250	31.327	33.333			25.366	28.026
29500	32.509	32.928			25.366	28.026
29750	32.304	32.806			25.366	28.026
