# Supplementary material for: Computational development of rubromycin-based lead compounds for HIV-1 reverse transcriptase inhibition
Source: PeerJ. 2014 Jul 10;2:e470. doi: 10.7717/peerj.470 (PMC4103094; doi:10.7717/peerj.470)
Supplement: Supplemental Information 28 [file peerj-02-470-s028.xls]

## Sheet: MD_0_WT_open_v_extended
					D67 Q242	N 255 K 154
15000	38.059	32.598			25.366	28.026
15250	39.458	31.063			25.366	28.026
15500	34.877	31.533			25.366	28.026
15750	40.262	30.533			25.366	28.026
16000	32.457	31.954			25.366	28.026
16250	31.101	31.952			25.366	28.026
16500	30.018	29.223			25.366	28.026
16750	27.4	30.978			25.366	28.026
17000	28.332	29.909			25.366	28.026
17250	31.152	32.049			25.366	28.026
17500	27.93	28.282			25.366	28.026
17750	29.388	29.393			25.366	28.026
18000	27.5	25.367			25.366	28.026
18250	29.629	28.874			25.366	28.026
18500	28.453	28.921			25.366	28.026
18750	29.007	26.593			25.366	28.026
19000	22.889	28.6			25.366	28.026
19250	24.81	26.448			25.366	28.026
19500	24.651	29.203			25.366	28.026
19750	29.353	28.874			25.366	28.026
20000	29.81	25.499			25.366	28.026
20250	27.831	25.297			25.366	28.026
20500	30.133	25.615			25.366	28.026
20750	30.856	27.167			25.366	28.026
21000	33.823	27.823			25.366	28.026
21250	28.902	26.551			25.366	28.026
21500	29.363	26.365			25.366	28.026
21750	30.577	24.558			25.366	28.026
22000	32.442	26.253			25.366	28.026
22250	32.326	26.488			25.366	28.026
22500	33.089	26.092			25.366	28.026
22750	33.004	27.463			25.366	28.026
23000	33.766	27.406			25.366	28.026
23250	33.24	26.85			25.366	28.026
23500	27.629	26.68			25.366	28.026
23750	29.727	25.718			25.366	28.026
24000	28.494	30.245			25.366	28.026
24250	28.351	25.56			25.366	28.026
24500	28.759	24.318			25.366	28.026
24750	30.831	25.409			25.366	28.026
25000	31.397	23.61			25.366	28.026
25250	26.645	26.111			25.366	28.026
25500	28.409	25.186			25.366	28.026
25750	29.701	27.125			25.366	28.026
26000	25.729	26.302			25.366	28.026
26250	29.089	25.442			25.366	28.026
26500	26.998	25.285			25.366	28.026
26750	30.224	24.778			25.366	28.026
27000	32.889	28.486			25.366	28.026
27250	27.44	26.112			25.366	28.026
27500	26.823	26.47			25.366	28.026
27750	30.789	24.802			25.366	28.026
28000	30.627	26.952			25.366	28.026
28250	27.392	27.742			25.366	28.026
28500	33.771	27.579			25.366	28.026
28750	32.857	29.668			25.366	28.026
29000	28.71	27.009			25.366	28.026
29250	28.228	24.701			25.366	28.026
29500	28.729	27.098			25.366	28.026
29750	32.599	25.996			25.366	28.026
