# Supplementary material for: Computational development of rubromycin-based lead compounds for HIV-1 reverse transcriptase inhibition
Source: PeerJ. 2014 Jul 10;2:e470. doi: 10.7717/peerj.470 (PMC4103094; doi:10.7717/peerj.470)
Supplement: Supplemental Information 29 [file peerj-02-470-s029.xls]

## Sheet: MD_0_WT_open_v_extended
					D67 Q242	N 255 K 154
15000	33.518	35.129			25.366	28.026
15250	38.232	37.235			25.366	28.026
15500	39.544	34.718			25.366	28.026
15750	34.602	33.262			25.366	28.026
16000	36.326	34.419			25.366	28.026
16250	33.948	32.869			25.366	28.026
16500	32.072	31.706			25.366	28.026
16750	33.677	32.316			25.366	28.026
17000	32.135	34.022			25.366	28.026
17250	31.907	33.019			25.366	28.026
17500	34.385	33.601			25.366	28.026
17750	35.435	31.421			25.366	28.026
18000	35.008	30.877			25.366	28.026
18250	35.552	32.864			25.366	28.026
18500	32.025	29.547			25.366	28.026
18750	33.011	30.496			25.366	28.026
19000	32.75	30.468			25.366	28.026
19250	32.366	32.089			25.366	28.026
19500	28.142	32.219			25.366	28.026
19750	29.451	29.919			25.366	28.026
20000	31.321	30.713			25.366	28.026
20250	31.156	32.852			25.366	28.026
20500	30.872	31.961			25.366	28.026
20750	30.293	32.653			25.366	28.026
21000	31.228	32.233			25.366	28.026
21250	30.527	33.608			25.366	28.026
21500	31.938	33.089			25.366	28.026
21750	30.02	35.241			25.366	28.026
22000	28.185	31.317			25.366	28.026
22250	28.108	32.992			25.366	28.026
22500	30.081	31.865			25.366	28.026
22750	28.83	33.019			25.366	28.026
23000	32.507	31.572			25.366	28.026
23250	32.214	31.725			25.366	28.026
23500	27.922	30.642			25.366	28.026
23750	28.068	30.789			25.366	28.026
24000	28.199	34.223			25.366	28.026
24250	23.321	31.16			25.366	28.026
24500	25.876	32.349			25.366	28.026
24750	28.921	29.927			25.366	28.026
25000	29.061	30.545			25.366	28.026
25250	27.098	31.906			25.366	28.026
25500	29.44	30.889			25.366	28.026
25750	29.821	30.787			25.366	28.026
26000	26.85	32.515			25.366	28.026
26250	26.356	31.965			25.366	28.026
26500	26.824	31.954			25.366	28.026
26750	22.506	32.494			25.366	28.026
27000	26.193	30.747			25.366	28.026
27250	28.302	34.238			25.366	28.026
27500	29.137	34.74			25.366	28.026
27750	28.07	32.111			25.366	28.026
28000	30.678	34.533			25.366	28.026
28250	30.535	35.391			25.366	28.026
28500	29.801	34.503			25.366	28.026
28750	27.612	34.026			25.366	28.026
29000	30.461	32.2			25.366	28.026
29250	29.565	34.204			25.366	28.026
29500	29.561	32.678			25.366	28.026
29750	26.523	33.81			25.366	28.026
