# Supplementary material for: Computational development of rubromycin-based lead compounds for HIV-1 reverse transcriptase inhibition
Source: PeerJ. 2014 Jul 10;2:e470. doi: 10.7717/peerj.470 (PMC4103094; doi:10.7717/peerj.470)
Supplement: Supplemental Information 31 [file peerj-02-470-s031.xls]

## Sheet: MD_0_WT_open_v_extended
					D67 Q242	N 255 K 154
15000	31.786	34.01			25.366	28.026
15250	33.991	35.088			25.366	28.026
15500	34.977	36.527			25.366	28.026
15750	31.131	36.051			25.366	28.026
16000	33.638	34.039			25.366	28.026
16250	32.112	35.822			25.366	28.026
16500	29.749	36.177			25.366	28.026
16750	29.9	33.716			25.366	28.026
17000	27.816	34.252			25.366	28.026
17250	34.125	34.36			25.366	28.026
17500	29.162	33.685			25.366	28.026
17750	28.32	35.189			25.366	28.026
18000	27.149	34.082			25.366	28.026
18250	28.435	36.407			25.366	28.026
18500	31.941	36.963			25.366	28.026
18750	32.412	34.229			25.366	28.026
19000	32.806	35.404			25.366	28.026
19250	31.777	33.589			25.366	28.026
19500	27.979	34.639			25.366	28.026
19750	27.452	35.011			25.366	28.026
20000	28.372	34.086			25.366	28.026
20250	27.998	33.259			25.366	28.026
20500	29.577	36.266			25.366	28.026
20750	29.404	35.429			25.366	28.026
21000	30.62	33.99			25.366	28.026
21250	29.395	37.611			25.366	28.026
21500	28.65	34.05			25.366	28.026
21750	32.336	35.546			25.366	28.026
22000	35.397	37.001			25.366	28.026
22250	31.922	33.05			25.366	28.026
22500	31.522	35.647			25.366	28.026
22750	31.247	34.035			25.366	28.026
23000	30.134	33.25			25.366	28.026
23250	36.423	35.615			25.366	28.026
23500	36.266	35.025			25.366	28.026
23750	28.827	34.279			25.366	28.026
24000	31.216	31.768			25.366	28.026
24250	32.024	33.804			25.366	28.026
24500	31.992	34.206			25.366	28.026
24750	35.48	34.411			25.366	28.026
25000	36.098	33.283			25.366	28.026
25250	34.264	35.162			25.366	28.026
25500	33.392	31.07			25.366	28.026
25750	29.397	29.422			25.366	28.026
26000	29.293	31.155			25.366	28.026
26250	30.41	31.222			25.366	28.026
26500	26.874	31.912			25.366	28.026
26750	29.899	32.452			25.366	28.026
27000	29.978	33.121			25.366	28.026
27250	31.634	32.203			25.366	28.026
27500	36.231	34.618			25.366	28.026
27750	31.327	31.206			25.366	28.026
28000	32.342	34.872			25.366	28.026
28250	33.644	33.189			25.366	28.026
28500	28.73	32.177			25.366	28.026
28750	27.673	33.016			25.366	28.026
29000	30.538	33.406			25.366	28.026
29250	26.429	30.519			25.366	28.026
29500	28.515	30.779			25.366	28.026
29750	25.999	32.616			25.366	28.026
